# Supplementary material for: Insights Gained by High-throughput Chromosome Conformation Capture (Hi-C) into the Viral Modulation of Methane Production in Anaerobic Digestion
Source: Environ Sci Technol. 2026 Jul 9;60(28):19866–81. doi: 10.1021/acs.est.6c03952 (PMC13394424; doi:10.1021/acs.est.6c03952)
Supplement: Supplementary file 2 [file es6c03952_si_002.xlsx]

## Sheet: Sheet1
Table S1	The deposition information of the sequenced samples in this study
Table S2	The detail information of the collected MAGs
Table S3	The detail information of the collected AMGs

## Sheet: Table S1
Experiment title	BioSample name	Stage	Accession	BioProject accession	BioSample accession	Sequencing_methods	Sequencing_technology
CK-D102	A102	Stage III	CRX857678	PRJCA021310	SAMC3170953	Short-read metagenomics	Illumina
CK-D129	A129	Stage III	CRX857679	PRJCA021310	SAMC3170954	Short-read metagenomics	Illumina
CK-D171	A171	Stage III	CRX857680	PRJCA021310	SAMC3170955	Short-read metagenomics	Illumina
CK-D183	A183	Stage IV	CRX857681	PRJCA021310	SAMC3170956	Short-read metagenomics	Illumina
CK-D216	A216	Stage IV	CRX857682	PRJCA021310	SAMC3170957	Short-read metagenomics	Illumina
CK-D240	A240	Stage IV	CRX857683	PRJCA021310	SAMC3170958	Short-read metagenomics	Illumina
CK-D24	A24	Stage I	CRX857684	PRJCA021310	SAMC3170959	Short-read metagenomics	Illumina
CK-D264	A264	Stage V	CRX857685	PRJCA021310	SAMC3170960	Short-read metagenomics	Illumina
CK-D288	A288	Stage V	CRX857686	PRJCA021310	SAMC3170961	Short-read metagenomics	Illumina
CK-D312	A312	Stage V	CRX857687	PRJCA021310	SAMC3170962	Short-read metagenomics	Illumina
CK-D336	A336	Stage V	CRX857688	PRJCA021310	SAMC3170963	Short-read metagenomics	Illumina
CK-D360	A360	Stage VI	CRX857689	PRJCA021310	SAMC3170964	Short-read metagenomics	Illumina
CK-D384	A384	Stage VI	CRX857690	PRJCA021310	SAMC3170965	Short-read metagenomics	Illumina
CK-D408	A408	Stage VI	CRX857691	PRJCA021310	SAMC3170966	Short-read metagenomics	Illumina
CK-D432	A432	Stage VI	CRX857692	PRJCA021310	SAMC3170967	Short-read metagenomics	Illumina
CK-D45	A45	Stage I	CRX857693	PRJCA021310	SAMC3170968	Short-read metagenomics	Illumina
CK-D54	A54	Stage II	CRX857694	PRJCA021310	SAMC3170969	Short-read metagenomics	Illumina
CK-D6	A6	Stage I	CRX857695	PRJCA021310	SAMC3170970	Short-read metagenomics	Illumina
CK-D75	A75	Stage I	CRX857696	PRJCA021310	SAMC3170971	Short-read metagenomics	Illumina
CK-D90	A90	Stege II	CRX857697	PRJCA021310	SAMC3170972	Short-read metagenomics	Illumina
R1-D102	B102	Stage III	CRX857698	PRJCA021310	SAMC3170973	Short-read metagenomics	Illumina
R1-D129	B129	Stage III	CRX857699	PRJCA021310	SAMC3170974	Short-read metagenomics	Illumina
R1-D171	B171	Stage III	CRX857700	PRJCA021310	SAMC3170975	Short-read metagenomics	Illumina
R1-D183	B183	Stage IV	CRX857701	PRJCA021310	SAMC3170976	Short-read metagenomics	Illumina
R1-D216	B216	Stage IV	CRX857702	PRJCA021310	SAMC3170977	Short-read metagenomics	Illumina
R1-D240	B240	Stage IV	CRX857703	PRJCA021310	SAMC3170978	Short-read metagenomics	Illumina
R1-D24	B24	Stage I	CRX857704	PRJCA021310	SAMC3170979	Short-read metagenomics	Illumina
R1-D264	B264	Stage V	CRX857705	PRJCA021310	SAMC3170980	Short-read metagenomics	Illumina
R1-D288	B288	Stage V	CRX857706	PRJCA021310	SAMC3170981	Short-read metagenomics	Illumina
R1-D312	B312	Stage V	CRX857707	PRJCA021310	SAMC3170982	Short-read metagenomics	Illumina
R1-D336	B336	Stage V	CRX857708	PRJCA021310	SAMC3170983	Short-read metagenomics	Illumina
R1-D360	B360	Stage VI	CRX857709	PRJCA021310	SAMC3170984	Short-read metagenomics	Illumina
R1-D384	B384	Stage VI	CRX857710	PRJCA021310	SAMC3170985	Short-read metagenomics	Illumina
R1-D408	B408	Stage VI	CRX857711	PRJCA021310	SAMC3170986	Short-read metagenomics	Illumina
R1-D432	B432	Stage VI	CRX857712	PRJCA021310	SAMC3170987	Short-read metagenomics	Illumina
R1-D45	B45	Stage I	CRX857713	PRJCA021310	SAMC3170988	Short-read metagenomics	Illumina
R1-D54	B54	Stage II	CRX857714	PRJCA021310	SAMC3170989	Short-read metagenomics	Illumina
R1-D6	B6	Stage I	CRX857715	PRJCA021310	SAMC3170990	Short-read metagenomics	Illumina
R1-D75	B75	Stage I	CRX857716	PRJCA021310	SAMC3170991	Short-read metagenomics	Illumina
R1-D90	B90	Stege II	CRX857717	PRJCA021310	SAMC3170992	Short-read metagenomics	Illumina
R2-D102	C102	Stage III	CRX857718	PRJCA021310	SAMC3170993	Short-read metagenomics	Illumina
R2-D129	C129	Stage III	CRX857719	PRJCA021310	SAMC3170994	Short-read metagenomics	Illumina
R2-D171	C171	Stage III	CRX857720	PRJCA021310	SAMC3170995	Short-read metagenomics	Illumina
R2-D183	C183	Stage IV	CRX857721	PRJCA021310	SAMC3170996	Short-read metagenomics	Illumina
R2-D216	C216	Stage IV	CRX857722	PRJCA021310	SAMC3170997	Short-read metagenomics	Illumina
R2-D240	C240	Stage IV	CRX857723	PRJCA021310	SAMC3170998	Short-read metagenomics	Illumina
R2-D24	C24	Stage I	CRX857724	PRJCA021310	SAMC3170999	Short-read metagenomics	Illumina
R2-D264	C264	Stage V	CRX857725	PRJCA021310	SAMC3171000	Short-read metagenomics	Illumina
R2-D288	C288	Stage V	CRX857726	PRJCA021310	SAMC3171001	Short-read metagenomics	Illumina
R2-D312	C312	Stage V	CRX857727	PRJCA021310	SAMC3171002	Short-read metagenomics	Illumina
R2-D336	C336	Stage V	CRX857728	PRJCA021310	SAMC3171003	Short-read metagenomics	Illumina
R2-D360	C360	Stage VI	CRX857729	PRJCA021310	SAMC3171004	Short-read metagenomics	Illumina
R2-D384	C384	Stage VI	CRX857730	PRJCA021310	SAMC3171005	Short-read metagenomics	Illumina
R2-D408	C408	Stage VI	CRX857731	PRJCA021310	SAMC3171006	Short-read metagenomics	Illumina
R2-D432	C432	Stage VI	CRX857732	PRJCA021310	SAMC3171007	Short-read metagenomics	Illumina
R2-D45	C45	Stage I	CRX857733	PRJCA021310	SAMC3171008	Short-read metagenomics	Illumina
R2-D54	C54	Stage II	CRX857734	PRJCA021310	SAMC3171009	Short-read metagenomics	Illumina
R2-D6	C6	Stage I	CRX857735	PRJCA021310	SAMC3171010	Short-read metagenomics	Illumina
R2-D75	C75	Stage I	CRX857736	PRJCA021310	SAMC3171011	Short-read metagenomics	Illumina
R2-D90	C90	Stege II	CRX857737	PRJCA021310	SAMC3171012	Short-read metagenomics	Illumina
D0	D0		CRX857738	PRJCA021310	SAMC3171013	Short-read metagenomics	Illumina
CK_Stage II	RNA_A90	Stage II	CRX1782249	PRJCA021310	SAMC5316951	meta-transcriptomics	Illumina
CK_Stage III	RNA_A171	Stage III	CRX1782250	PRJCA021310	SAMC5316952	meta-transcriptomics	Illumina
CK_Stage IV	RNA_A240	Stage IV	CRX1782251	PRJCA021310	SAMC5316953	meta-transcriptomics	Illumina
CK_Stage V	RNA_A336	Stage V	CRX1782252	PRJCA021310	SAMC5316954	meta-transcriptomics	Illumina
CK_Stage VI	RNA_A433	Stage VI	CRX1782253	PRJCA021310	SAMC5316955	meta-transcriptomics	Illumina
R1_Stage II	RNA_B90	Stage II	CRX1782254	PRJCA021310	SAMC5316956	meta-transcriptomics	Illumina
R1_Stage III	RNA_B171	Stage III	CRX1782255	PRJCA021310	SAMC5316957	meta-transcriptomics	Illumina
R1_Stage IV	RNA_B240	Stage IV	CRX1782256	PRJCA021310	SAMC5316958	meta-transcriptomics	Illumina
R1_Stage V	RNA_B336	Stage V	CRX1782257	PRJCA021310	SAMC5316959	meta-transcriptomics	Illumina
R1_Stage VI	RNA_B433	Stage VI	CRX1782258	PRJCA021310	SAMC5316960	meta-transcriptomics	Illumina
R2_Stage II	RNA_C90	Stage II	CRX1782259	PRJCA021310	SAMC5316961	meta-transcriptomics	Illumina
R2_Stage III	RNA_C171	Stage III	CRX1782260	PRJCA021310	SAMC5316962	meta-transcriptomics	Illumina
R2_Stage IV	RNA_C240	Stage IV	CRX1782261	PRJCA021310	SAMC5316963	meta-transcriptomics	Illumina
R2_Stage V	RNA_C336	Stage V	CRX1782262	PRJCA021310	SAMC5316964	meta-transcriptomics	Illumina
R2_Stage VI	RNA_C433	Stage VI	CRX1782263	PRJCA021310	SAMC5316965	meta-transcriptomics	Illumina
Hi-C_Stage II	Hi-C_D87	Stage II	CRX1782264	PRJCA021310	SAMC5316966	Hi-C metagenomics	Illumina
Hi-C_Stage III	Hi-C_D168	Stage III	CRX1782265	PRJCA021310	SAMC5316967	Hi-C metagenomics	Illumina
Hi-C_Stage IV	Hi-C_D237	Stage IV	CRX1782266	PRJCA021310	SAMC5316968	Hi-C metagenomics	Illumina
Hi-C_Stage V	Hi-C_D333	Stage V	CRX1782267	PRJCA021310	SAMC5316969	Hi-C metagenomics	Illumina
Hi-C_Stage VI	Hi-C_D429	Stage VI	CRX1782268	PRJCA021310	SAMC5316970	Hi-C metagenomics	Illumina
ONT_Stage II	ONT_D87	Stage II	CRX1782269	PRJCA021310	SAMC5316971	Long-read metagenomics	Oxford nanopore sequencing
ONT_Stage III	ONT_D168	Stage III	CRX1782270	PRJCA021310	SAMC5316972	Long-read metagenomics	Oxford nanopore sequencing
ONT_Stage IV	ONT_D237	Stage IV	CRX1782271	PRJCA021310	SAMC5316973	Long-read metagenomics	Oxford nanopore sequencing
ONT_Stage V	ONT_D333	Stage V	CRX1782272	PRJCA021310	SAMC5316974	Long-read metagenomics	Oxford nanopore sequencing
ONT_Stage VI	ONT_D429	Stage VI	CRX1782273	PRJCA021310	SAMC5316975	Long-read metagenomics	Oxford nanopore sequencing

## Sheet: Table S2
MAGs	user_genome	size	completeness	contamination	N50	Phylum	classification	Number of MM_genes	D0	CK-D6	R1-D6	R2-D6	CK-D24	R1-D24	R2-D24	CK-D45	R1-D45	R2-D45	CK-D54	R1-D54	R2-D54	CK-D75	R1-D75	R2-D75	CK-D90	R1-D90	R2-D90	CK-D102	R1-D102	R2-D102	CK-D129	R1-D129	R2-D129	CK-D171	R1-D171	R2-D171	CK-D183	R1-D183	R2-D183	CK-D216	R1-D216	R2-D216	CK-D240	R1-D240	R2-D240	CK-D264	R1-D264	R2-D264	CK-D288
MAG103	B102-bin.7	2337452	100	1.16	5655	Synergistota	d__Bacteria;p__Synergistota;c__Synergistia;o__Synergistales;f__Aminobacteriaceae;g__JAAYLU01;s__JAAYLU01 sp002068355	12	0	0.124082	0.0963264	0.105213	0.143609	0.152082	0	1.02163	0.501286	0.132484	0.703109	0.395699	0.113371	0.789233	0.986673	0.886325	1.67637	2.05843	1.59072	1.04067	1.93486	1.35531	0.770802	0.605315	0.453845	0.692365	0.14735	0.207338	0.166918	0	0	0	0	0	0	0	0	0	0	0	0
MAG107	B129-bin.23	2740802	100	0.27	131779	Bacteroidota	d__Bacteria;p__Bacteroidota;c__Bacteroidia;o__Bacteroidales;f__UBA12481;g__UBA12481;s__UBA12481 sp012523435	13	0	0	0	0	0.482179	0.569368	0	0.955523	0.691966	0.0753332	0.579292	0.416015	0.139567	0.643809	1.49071	0.892315	3.74346	2.9684	4.99317	5.95611	5.28129	6.35529	7.81745	10.8883	14.0831	8.9645	11.5988	8.77055	0.0479684	0.0457944	0	0	0	0	0	0	0	0	0	0	0
MAG109	B129-bin.9	2504873	100	0	27985	Bacteroidota	d__Bacteria;p__Bacteroidota;c__Bacteroidia;o__Bacteroidales;f__Rikenellaceae;g__JAJQAW01;s__	11	0.202018	1.00483	1.05655	0.991847	3.24389	3.8263	4.60081	9.05232	5.60475	3.37226	2.81173	2.09606	2.50904	1.65715	4.97215	8.22473	4.2454	6.44235	11.0922	7.47061	6.53167	7.41598	6.41975	11.5743	8.34805	4.66681	4.40124	4.17014	0.064456	0.0503072	0	0.10493	0.108606	0.0821391	0.104205	0.0595844	0.0737401	0	0.052935	0	0
MAG11	A129-bin.8	2237226	100	1.1	88202	Cloacimonadota	d__Bacteria;p__Cloacimonadota;c__Cloacimonadia;o__Cloacimonadales;f__Cloacimonadaceae;g__UBA5456;s__UBA5456 sp002410505	10	0	0	0	0	0	0	0	0.234257	0.197315	0	0.228934	0.173919	0.0840432	0.525253	0.689519	4.15899	4.14873	10.4299	12.1739	5.03203	2.89478	13.8944	18.7927	7.50983	5.75733	2.90242	36.5049	41.7786	0	0.125475	0	0	0	0	0	0	0	0	0	0	0
MAG112	B171-bin.26	1167779	100	0	26418	Bacillota	d__Bacteria;p__Bacillota;c__Bacilli;o__Acholeplasmatales;f__Acholeplasmataceae;g__;s__	10	0	0	0	0	0.409371	0.253457	0	0.276159	0.129532	0	0.65132	0	0	0.902669	0.156364	0	2.78764	0.563681	0	1.28048	0.357328	0	2.18839	0.957431	0	8.54585	4.28852	0.171876	0.233948	0.11838	0	0	0	0	0	0	0	0	0	0	0
MAG12	A171-bin.13	4161434	100	1.61	43300	Bacteroidota	d__Bacteria;p__Bacteroidota;c__Bacteroidia;o__Bacteroidales;f__Prolixibacteraceae;g__SKHV01;s__SKHV01 sp012719495	14	0.209039	0	0.146954	0	0	0	0	0	0	0	0	0	0	0	0	0	0.154838	0	0	1.72425	0	0	4.50398	0.665796	0	3.91342	1.35913	0.323617	0.107531	0	0	0	0	0	0	0	0	0	0	0	0
MAG141	B336-bin.16	2723881	100	0.67	59819	Bacillota_A	d__Bacteria;p__Bacillota_A;c__Clostridia;o__Acetivibrionales;f__Acetivibrionaceae;g__Herbivorax;s__Herbivorax saccincola	18	0	0	0	0	0	0	0	0	0	0	0	0	0	0	0	0	0	0	0	0	0	0	0	0	0	0	0	0	0	0	0	3.74731	4.42125	7.09247	10.7863	6.18495	4.87781	21.2675	29.8612	29.9583	0.257973
MAG185	B75-bin.6	1130338	100	0	51435	Bacillota	d__Bacteria;p__Bacillota;c__Bacilli;o__Acholeplasmatales;f__UBA5453;g__UBA5453;s__UBA5453 sp002427375	7	0	0	0	0	0.0925569	0.116659	0.39539	0.197986	1.21916	0.196922	1.03842	3.24032	1.59535	2.64497	3.52946	5.38043	2.20543	2.32685	0.362132	1.06134	0.866333	0.0966873	0.407955	0.157214	0	0.284857	0	0	0	0	0	0	0	0	0	0	0	0.0628471	0	0	0
MAG274	C6-bin.17	1750603	100	0	30045	Synergistota	d__Bacteria;p__Synergistota;c__Synergistia;o__Synergistales;f__Synergistaceae;g__Syner-03;s__Syner-03 sp002316795	16	0.756584	5.32479	4.26655	6.14345	2.16388	2.34104	3.91513	0.937846	0.765437	1.21996	0.829544	0.794401	0.668601	0.545367	0.817939	0.916387	0.606707	0.633102	1.41153	0.985489	0.69875	1.35537	0.862705	1.27664	1.87491	2.07201	2.13686	1.58268	1.02486	0.76711	1.09889	0	0.0399395	0	0	0	0	0	0	0	0
MAG278	C6-bin.29	1982911	100	2.1	40279	Bacillota_C	d__Bacteria;p__Bacillota_C;c__Negativicutes;o__Acidaminococcales;f__Acidaminococcaceae;g__Phascolarctobacterium;s__Phascolarctobacterium sp900544795	12	0.238324	2.58936	1.52084	5.45997	0.0497965	0.0479133	0.504937	0	0	0	0	0	0	0	0	0	0	0	0	0	0	0	0	0	0	0	0	0	0.153654	0.128166	0.171443	0.0888357	0.0531575	0.0743961	0	0	0	0	0	0	0
MAG96	A90-bin.11	2504143	100	0	35371	Bacillota_A	d__Bacteria;p__Bacillota_A;c__Clostridia;o__Saccharofermentanales;f__Saccharofermentanaceae;g__DUPM01;s__DUPM01 sp012718915	9	0	0.957971	1.11061	0.266612	0.275531	0.188811	0	0	0	0	0	0	0	0	0.312795	0.245764	3.8035	4.3512	3.06444	2.03323	1.76717	0.796514	0.670476	1.42919	1.832	2.02619	1.94187	2.03607	0.481792	0.409794	0.148897	0	0	0	0	0	0	0	0	0	0
MAG114	B183-bin.22	1783905	99.88	0	156807	Bacillota	d__Bacteria;p__Bacillota;c__Bacilli;o__ML615J-28;f__CAG-698;g__DTU056;s__DTU056 sp001512985	7	0	0	0	0	0	0	0	0	0	0	0	0	0	0	0	0	0	0	0	0	0	0	0	0	0	0	0	0	7.52314	13.3358	2.85358	2.57958	2.73624	1.01328	1.08644	1.19055	0.394153	1.84857	2.06883	2.42621	0
MAG146	B360-bin.28	3027801	99.84	0.65	144729	Halobacteriota	d__Archaea;p__Halobacteriota;c__Methanosarcinia;o__Methanosarcinales;f__Methanosarcinaceae;g__Methanosarcina;s__Methanosarcina thermophila	116	0	0	0	0	0	0	0	0	0	0	0	0	0	0	0	0	0	0	0	0	0	0	0	0	0	0	0	0	0.0536544	1.72841	2.29177	1.37024	0.832088	1.59617	0.995408	1.47462	1.17127	0.53033	0.454907	0.209728	3.73234
MAG9	A129-bin.12	3058393	99.68	0	33816	Pseudomonadota	d__Bacteria;p__Pseudomonadota;c__Gammaproteobacteria;o__Pseudomonadales;f__Moraxellaceae;g__Psychrobacter;s__Psychrobacter maritimus	22	0	0	0	0	0	0	0	0	0	0	0	0	0	0	0	18.6526	7.74366	10.8986	9.3466	0.169123	11.3836	0.168695	16.9834	21.3353	28.2521	9.54088	12.6422	13.7235	0.530254	0.429458	0.123141	0	0	0	0	0	0	0	0	0	0
MAG37	A216-bin.35	2399137	99.67	0	113267	Halobacteriota	d__Archaea;p__Halobacteriota;c__Methanomicrobia;o__Methanomicrobiales;f__Methanoculleaceae;g__Methanoculleus;s__Methanoculleus thermophilus	99	0	0	0	0	0	0	0	0	0	0	0	0	0	0	0	0	0	0	0	0	0	0	0	0	0	0	0	0	10.7863	5.1036	3.82617	6.38232	3.95526	1.24347	1.53782	1.08915	2.34767	2.83506	0.599805	0.987914	1.11246
MAG106	B129-bin.20	3120466	99.52	1.93	57054	Bacteroidota	d__Bacteria;p__Bacteroidota;c__Bacteroidia;o__Bacteroidales;f__VadinHA17;g__LD21;s__	18	0	0	0	0	0	0	0	0	0	0	0	0	0	0	0	0	0	0	0	0	0.11372	0	0.25808	3.18394	0	0.0917382	3.48406	0.332693	0	0.0755093	0	0	0	0	0	0	0	0	0	0	0
MAG113	B171-bin.9	2921695	99.46	0.54	238265	Bacteroidota	d__Bacteria;p__Bacteroidota;c__Bacteroidia;o__Bacteroidales;f__UBA1402;g__UBA1402;s__	11	0	0	0	0	0.132624	0.17633	0.58925	0.92039	0.806796	0.700308	0.627092	0.51269	0.433388	1.10983	1.18578	1.07773	2.50573	1.87397	0.36036	1.73419	1.04819	0.24599	0.630028	0.362257	0.178384	3.46474	6.42121	3.9717	0.106852	0.262845	0	0	0	0	0	0	0	0	0	0	0
MAG147	B360-bin.31	2395971	99.45	1.55	178916	Bacillota	d__Bacteria;p__Bacillota;c__Bacilli;o__Lactobacillales;f__Carnobacteriaceae;g__Carnobacterium_A;s__Carnobacterium_A sp001483965	13	0	0	0	0	0	0	0	0	0	0	0	0	0	0	0	0	0	0	0	0	0	0	0	0	0	0	0	0	0	0	0	0	0	0	0	0	0	0	0	0	0
MAG292	C90-bin.28	2817470	99.45	0	104995	Bacteroidota	d__Bacteria;p__Bacteroidota;c__Bacteroidia;o__Bacteroidales;f__Dysgonomonadaceae;g__Proteiniphilum;s__Proteiniphilum sp002305715	12	0	0	0	0	0	0	0	0.231603	1.56872	1.0878	0.535288	2.39002	2.59536	3.44249	1.26836	7.2697	8.5282	3.42189	15.6257	1.39699	4.14231	16.9154	5.56866	9.40603	4.73719	0.573314	16.4236	1.18218	0	0.0699314	0	0	0	0	0	0	0	0	0	0	0
MAG2	A102-bin.13	4020038	99.32	0.68	74593	Verrucomicrobiota	d__Bacteria;p__Verrucomicrobiota;c__Verrucomicrobiae;o__Opitutales;f__JAFGAQ01;g__JAFGAQ01;s__	11	0	0	0	0	0	0	0	0	0	0	0	0	0	0	0.383073	0.344242	3.43966	3.65355	1.85167	7.2748	5.30838	9.6012	1.3214	1.7053	0.930909	0.932262	1.97947	1.64296	0.0774445	0.313075	0	0	0	0	0	0	0	0	0	0	0
MAG159	B45-bin.36	2526038	99.07	0	95657	Bacillota_A	d__Bacteria;p__Bacillota_A;c__Clostridia;o__Tissierellales;f__Sedimentibacteraceae;g__Sedimentibacter;s__Sedimentibacter sp012520455	11	0	0	0	0	0	0.405989	0.656765	0.671857	13.3315	7.97162	3.00238	15.2326	6.37062	5.39216	0.978854	1.35784	3.92683	0.519248	0.89411	0.404588	0.0926111	2.08048	0.105454	0	0.421389	0	0.213184	0.349462	0	0	0	0	0	0	0	0	0	0	0	0	0
MAG253	C336-bin.8	2325599	99.04	2.45	28569	Bacillota_A	d__Bacteria;p__Bacillota_A;c__Clostridia;o__Caldicoprobacterales;f__DTU083;g__DTU083;s__DTU083 sp001512915	21	0	0	0	0	0	0	0	0	0	0	0	0	0	0	0	0	0	0	0	0	0	0	0	0	0	0	0	0	1.42043	1.11585	1.14162	2.24496	1.78209	1.585	3.24809	3.04072	2.00317	3.68136	3.82849	2.59724	1.26092
MAG262	C45-bin.36	2915328	98.92	0	40624	Bacteroidota	d__Bacteria;p__Bacteroidota;c__Bacteroidia;o__Bacteroidales;f__ML635J-15;g__Bact-19;s__Bact-19 sp002412425	11	0	0	0	0	2.36371	0.941675	0.88551	0.905223	1.48197	6.09009	0.472918	0.888055	0.639794	1.9095	0.63227	0.874274	3.06286	1.01036	2.43877	1.7017	0.774699	1.76097	2.36276	1.09428	1.03164	6.27244	3.60707	1.97479	0.216903	0	0	0	0	0	0	0.061034	0.116472	0	0.0525555	0.063732	0
MAG252	C336-bin.18	1650223	98.9	0	22184	Bacillota	d__Bacteria;p__Bacillota;c__Bacilli;o__Lactobacillales;f__Lactobacillaceae;g__Limosilactobacillus;s__Limosilactobacillus reuteri	8	0.531926	0	0.0507768	0	0.0613024	0	0	0	0	0	0	0	0	0.129703	0.146003	0.134667	0.060793	0.0635984	0.0699273	0.0719975	0	0.0824416	0.053228	0.0492136	0.0464995	0.0419869	0.0405609	0	0.0932902	0.111986	0.13326	0.123466	0.106795	0.159649	0.134977	0.179388	0.207248	0.174742	0.249074	0.162577	3.40598
MAG163	B54-bin.22	898756	98.88	0.11	27670	Bacillota	d__Bacteria;p__Bacillota;c__Bacilli;o__RFN20;f__CAG-826;g__;s__	5	0	0.119749	0.0980419	0	0.0434424	0.109328	0	0.464093	0.401893	0.159693	4.4638	2.95859	1.13014	3.93599	1.66209	2.25855	0	0	5.30957	0.22401	0	1.44413	0.110074	0	2.05437	0	0	0.106637	0	0	0	0	0	0	0	0	0	0	0	0	0
MAG240	C24-bin.22	855278	98.88	1.12	30860	Bacillota	d__Bacteria;p__Bacillota;c__Bacilli;o__RFN20;f__CAG-826;g__JAAYDH01;s__JAAYDH01 sp012729405	6	0	1.53498	1.06719	1.38665	0.0926248	0.155244	3.6551	0	0	0.0743816	0	0	0	0	0	0	0	0	0.0899479	0.0477431	0	0.116199	0.427015	0	0.115735	0	0	0.0746811	0	0	0	0	0	0	0	0	0	0	0	0	0
MAG243	C24-bin.37	1407745	98.88	0	124330	Bacillota	d__Bacteria;p__Bacillota;c__Bacilli;o__RFN20;f__CAG-826;g__UBA1361;s__UBA1361 sp002306335	7	0	0	0	0.726984	0.863253	0.316481	10.8598	0.80428	0.315686	1.63571	0.207282	0.133502	0.404599	0	0	0	0	0	0	0	0	0	0.0880683	0	0.0616805	0.402569	0.378247	0.440829	0	0	0	0	0	0	0	0	0	0	0	0	0
MAG92	A75-bin.42	2065694	98.84	1.1	39251	Cloacimonadota	d__Bacteria;p__Cloacimonadota;c__Cloacimonadia;o__Cloacimonadales;f__Cloacimonadaceae;g__UBA5456;s__UBA5456 sp002427325	9	0	0	0	0	0	0	0	0.070783	0	0	0.331133	0.175676	0	3.08019	1.9104	0	0.699444	0.198	0	0	0	0	0	0	0	0	0	0	0	0	0	0	0	0	0	0	0	0	0	0	0
MAG198	C102-bin.50	1970746	98.78	4.67	11285	Thermoproteota	d__Archaea;p__Thermoproteota;c__Bathyarchaeia;o__B26-1;f__UBA233;g__PALSA-986;s__PALSA-986 sp012513715	38	1.22337	0.29929	0.456109	0.358762	0.551031	0	0	0.17095	0	0	0.215617	0.188678	0	0.363127	0.351781	0.109009	0.702911	0.708145	0.406782	0.945037	0.690073	2.57236	0.768603	0.496208	0.259888	2.46694	1.25997	0.658583	0.374376	0.10824	0	0	0	0	0	0	0	0	0	0	0
MAG20	A171-bin.8	2111605	98.67	1.45	38163	Bacillota	d__Bacteria;p__Bacillota;c__Bacilli;o__ML615J-28;f__CAG-698;g__;s__	7	0	0.218536	0.200031	0	0	0	0.454446	0	0.68314	0.410884	0.470737	0.485629	0.445797	0.604372	0.654722	0.495569	0.728334	0.789929	0.707796	0.385854	0.53643	0.517819	0.516726	0.639837	0.519154	4.03044	2.76652	2.07336	0.571287	0.106407	0	0	0	0	0	0	0	0	0	0	0
MAG219	C171-bin.47	1670794	98.67	1.33	90354	Bacillota	d__Bacteria;p__Bacillota;c__Bacilli;o__ML615J-28;f__CAG-698;g__UBA3946;s__UBA3946 sp002385575	7	0	0	0	0	0	0	0	0	0	0	0	0	0	0	0	0	0	0	0	0	0	0	0	0	1.14658	0	0	8.29733	0.287825	0.393608	0.382004	0	0	0	0	0	0	0	0	0	0
MAG230	C216-bin.20	1613058	98.67	1.33	59612	Bacillota	d__Bacteria;p__Bacillota;c__Bacilli;o__ML615J-28;f__CAG-698;g__UBA3946;s__UBA3946 sp002385755	7	0	0	0	0	0	0	0	0	0	0	0	0	0	0	0	0	0	0	0	0	0	0	0	0	0	0	0	0.175806	0	0	0	1.85066	0.701441	5.11089	0.112906	0.312553	1.46154	0	0.116477	0	0
MAG87	A75-bin.10	1256313	98.67	0	68238	Bacillota	d__Bacteria;p__Bacillota;c__Bacilli;o__Acholeplasmatales;f__UBA5453;g__DUQU01;s__DUQU01 sp012837645	6	0	0	0	0	0	0	0	0.471412	0.083359	0.197622	1.23826	0.317384	0.660989	2.72077	1.17237	1.60413	2.57894	0.18473	0.94188	0.724976	0	0.344171	0.461906	0	0.0810898	0	0	0.0875801	0	0	0	0	0	0	0	0	0	0	0	0	0
MAG24	A183-bin.19	2530269	98.6	0	27463	Bacillota_A	d__Bacteria;p__Bacillota_A;c__Clostridia;o__Tissierellales;f__Tepidimicrobiaceae;g__JAAYFE01;s__JAAYFE01 sp012735405	19	0	0	0	0	0	0	0	0	0	0	0	0	0	0	0	0	0	0	0	0	0	0	0	0	0	0	0	0	5.60202	2.30494	4.41716	0.493338	0.264257	0.73908	0.704022	0.60758	0.911172	1.63682	2.4274	1.8737	14.1912
MAG197	C102-bin.43	2889551	98.57	1.67	96232	Bacteroidota	d__Bacteria;p__Bacteroidota;c__Bacteroidia;o__Bacteroidales;f__VadinHA17;g__LD21;s__LD21 sp012729475	19	0	0	0.0678279	0	0.0859143	0	0	0.760259	0.589697	0	1.03365	0.896326	0	1.34427	3.02259	0.94157	1.17248	4.38518	3.20207	1.92814	5.07755	3.54476	3.74261	4.81924	4.21956	8.37956	3.48556	3.06172	0.357277	0.164674	0.100779	0	0	0	0	0	0	0	0	0	0
MAG41	A216-bin.39	1768561	98.56	0	88805	Bacillota	d__Bacteria;p__Bacillota;c__Bacilli;o__ML615J-28;f__CAG-698;g__DTU067;s__DTU067 sp001512995	7	0	0	0	0	0	0	0	0	0	0	0	0	0	0	0	0	0	0	0	0	0	0	0	0	0	0	0	0	0	0.165855	0	20.8128	5.18822	0.377222	1.84876	2.11006	1.10069	0.366836	0.325651	0.309734	0
MAG130	B240-bin.8	2760011	98.47	0.51	43638	Bacillota_B	d__Bacteria;p__Bacillota_B;c__Syntrophomonadia;o__Syntrophomonadales;f__Syntrophomonadaceae;g__DTU018;s__DTU018 sp001513155	35	0	0	0	0	0	0	0	0	0	0	0	0	0	0	0	0	0	0	0	0	0	0	0	0	0	0	0	0	0.07252	2.30422	1.44946	2.29741	2.94236	3.32598	2.15826	3.7245	3.63963	0	1.12386	1.91357	0
MAG260	C45-bin.17	2232229	98.39	1.21	104448	Bacillota_A	d__Bacteria;p__Bacillota_A;c__Clostridia;o__Caldicoprobacterales;f__DTU083;g__UBA3906;s__UBA3906 sp002391555	16	0	0	0	0.093848	0	0	1.22034	0.872396	2.24566	5.98877	1.86048	3.34774	5.53337	0.0933171	0.134253	0.552239	0	0	0.0665373	0	0	0	0	0	0	0	0	0	0	0	0	0	0	0	0	0	0	0	0	0	0
MAG79	A6-bin.14	3013711	98.35	0.19	98698	Bacteroidota	d__Bacteria;p__Bacteroidota;c__Bacteroidia;o__Flavobacteriales;f__Flavobacteriaceae;g__Aequorivita;s__Aequorivita sinensis	13	22.2189	6.95775	8.41744	5.88371	1.42843	0.955561	1.06814	0.156203	0.133177	0.166725	0.0997443	0.0978301	0.0624172	0	0	0	0	0	0	0	0	0	0	0	0	0	0	0	0	0	0	0	0	0	0	0	0	0	0	0	0
MAG242	C24-bin.28	3053948	98.31	0.62	34343	Synergistota	d__Bacteria;p__Synergistota;c__Synergistia;o__Synergistales;f__Aminobacteriaceae;g__Aminivibrio;s__	19	0.627574	2.09119	1.5662	3.30859	0.538197	0.59562	3.65386	0.445528	0.444943	2.55634	0.389602	0.439933	1.21946	0.149936	0.400508	1.03928	0.203661	0.41277	1.18978	0.49889	0.560115	1.30379	0.5339	0.290479	0.55823	0.75216	0.793995	0.947588	0.429387	0.293033	0.450171	0	0	0	0	0	0	0	0	0	0
MAG14	A171-bin.22	2424564	98.25	0.7	64721	Spirochaetota	d__Bacteria;p__Spirochaetota;c__Spirochaetia;o__Treponematales;f__Treponemataceae;g__UBA1240;s__UBA1240 sp012519415	9	0	0	0	0	0	0.127711	0	4.36796	8.05699	0	4.45126	6.28149	0.195544	17.8546	16.8143	16.0277	7.9476	9.07242	8.27468	8.55026	5.76137	3.84471	7.88789	4.81744	2.72882	10.761	10.1545	7.34787	0.535543	0.0744505	0	0	0	0	0	0	0	0	0	0	0
MAG50	A264-bin.2	2261874	98.25	0.73	39757	Bacillota_F	d__Bacteria;p__Bacillota_F;c__Halanaerobiia;o__Halanaerobiales;f__DTU029;g__DTU029;s__	12	0	0	0	0	0	0	0	0	0	0	0	0	0	0	0	0	0	0	0	0	0	0	0	0	0	0	0	0	0.74035	0.528008	0.279397	2.56017	0.396422	0.533004	2.61149	1.3473	0.841009	16.5112	4.57383	2.09764	17.2133
MAG63	A408-bin.13	1901585	98.13	0.8	63283	Methanobacteriota	d__Archaea;p__Methanobacteriota;c__Methanobacteria;o__Methanobacteriales;f__Methanobacteriaceae;g__Methanobrevibacter;s__Methanobrevibacter sp900314635	73	0	0	0	0	0	0	0	0	0	0	0	0	0	0	0	0	0	0	0	0	0	0	0	0	0	0	0	0	0	0	0	0	0	0	0	0	0	0	0	0	0
MAG100	B102-bin.10	3318379	98.1	2.06	109746	Bacteroidota	d__Bacteria;p__Bacteroidota;c__Bacteroidia;o__Bacteroidales;f__VadinHA17;g__LD21;s__LD21 sp012519515	16	0	0	0	0	0	0	0	0.21451	0.137341	0	0.701427	0.242416	0	3.57118	1.58296	0.283746	6.95918	6.11002	1.09513	12.7447	11.6844	4.06454	23.5492	18.6753	12.8971	23.8127	10.9236	7.34726	1.52042	0.613373	0.129754	0	0	0	0	0	0	0	0	0	0
MAG49	A264-bin.13	2993063	97.9	1.4	59149	Bacillota_A	d__Bacteria;p__Bacillota_A;c__Clostridia;o__Acetivibrionales_A;f__DSM-8532;g__Thermoclostridium;s__Thermoclostridium sp001513105	16	0	0	0	0	0	0	0	0	0	0	0	0	0	0	0	0	0	0	0	0	0	0	0	0	0	0	0	0	0.230003	1.88299	0	6.83001	7.18387	11.7005	14.4436	9.49322	14.3807	8.90818	17.7653	11.7414	0.0775344
MAG60	A384-bin.26	2154127	97.9	1.4	112590	Bacillota_A	d__Bacteria;p__Bacillota_A;c__Clostridia;o__Tissierellales;f__Tepidimicrobiaceae;g__Keratinibaculum;s__Keratinibaculum paraultunense	10	0	0	0	0	0	0	0	0	0	0	0	0	0	0	0	0	0	0	0	0	0	0	0	0	0	0	0	0	0	0	0	0	0	0	0	0	0	0	0	0	1.8959
MAG290	C90-bin.17	1800798	97.89	1.69	9155	Synergistota	d__Bacteria;p__Synergistota;c__Synergistia;o__Synergistales;f__Aminobacteriaceae;g__Aminobacterium;s__Aminobacterium colombiense	20	0	0	0	0	0.154931	0.194503	0.247885	0.437727	0.443378	1.25665	0.457999	0.539939	1.27685	0.252682	0.988936	1.74692	0.358603	1.38937	1.96738	0.448668	1.00263	0.534402	0.284229	0.361575	0.316195	0	0.132691	0	0	0.282533	0	0	0	0	0	0	0	0	0	0	0
MAG196	C102-bin.35	2371342	97.85	0.54	57900	Bacteroidota	d__Bacteria;p__Bacteroidota;c__Bacteroidia;o__Bacteroidales;f__DTU049;g__GWF2-43-63;s__	11	0	0	0	0	0.280819	0.209352	0	0.36194	0.631267	0	0.975295	0.720483	0	1.84501	2.63882	0.815204	3.09367	2.21826	2.09058	4.19106	1.418	3.77844	3.75187	0.974528	1.01139	6.71004	3.1487	2.45719	0.479447	0.0766793	0	0	0	0	0	0	0	0	0	0	0
MAG218	C171-bin.30	3015215	97.73	0	47699	Planctomycetota	d__Bacteria;p__Planctomycetota;c__Phycisphaerae;o__Sedimentisphaerales;f__Anaerohalosphaeraceae;g__T3Sed10-213;s__T3Sed10-213 sp012729675	11	0.6371	1.83663	1.86282	0.887282	1.90959	0.891424	0.424414	1.20267	0.726772	0.756645	1.42132	1.03895	0.547172	0.97018	1.32445	0.569718	0.478029	0.485009	0.723198	0.530897	0.896488	3.8783	4.26386	4.14562	1.89501	1.70285	1.26649	5.56224	0.336117	0.143714	0	0	0	0	0	0	0	0	0	0	0
MAG133	B24-bin.4	2348332	97.7	0	43354	Halobacteriota	d__Archaea;p__Halobacteriota;c__Methanomicrobia;o__Methanomicrobiales;f__Methanosphaerulaceae;g__UBA288;s__	85	0.918362	4.65261	2.57327	2.66048	3.43285	4.0032	1.49333	0.459516	0.408717	0.311523	0.161077	0.216085	0.114118	0	0	0	0	0	0	0	0	0	0	0	0	0	0	0	0	0	0	0	0	0	0	0	0	0	0	0	0
MAG129	B240-bin.4	2201864	97.46	0.42	93072	DTU030	d__Bacteria;p__DTU030;c__DTU030;o__DTU030;f__DTU030;g__DTU030;s__DTU030 sp001513125	33	0	0	0	0	0	0	0	0	0	0	0	0	0	0	0	0	0	0	0	0	0	0	0	0	0	0	0	0	0.257453	0.277607	0.838897	1.6281	4.47598	6.5343	1.7529	4.63597	7.0414	0.922824	4.82042	2.69327	1.07373
MAG183	B75-bin.5	1722411	97.33	0	62581	Bacillota	d__Bacteria;p__Bacillota;c__Bacilli;o__ML615J-28;f__CAG-313;g__UBA1427;s__UBA1427 sp012838545	6	0	0	0	0	0.0836098	0.111804	0.706986	0.0642005	0.480632	0.355824	0.151302	0.799323	0.349575	1.01195	4.63941	2.96032	2.26521	6.35702	5.92563	0.560456	2.48062	3.36502	1.56385	3.16867	2.74947	4.27127	8.22617	5.4523	0	0	0	0	0	0	0	0	0	0	0	0	0
MAG261	C45-bin.23	1731951	97.33	0	41360	Bacillota	d__Bacteria;p__Bacillota;c__Bacilli;o__ML615J-28;f__CAG-313;g__UBA1427;s__UBA1427 sp002329485	6	0	0	0	0	0.0610415	1.89309	0.469724	0.649327	1.5047	3.6283	0.367335	0.506152	1.48406	0.3565	1.05703	0.431648	0.744748	4.82768	0.510496	0.0697797	0.304895	0.287641	0.188154	0.175901	0.372623	0.602609	4.54938	1.27869	0	0	0	0	0	0	0	0	0	0	0	0	0
MAG182	B75-bin.40	2630346	97.32	0.77	44892	Bacillota_B	d__Bacteria;p__Bacillota_B;c__Syntrophomonadia;o__Syntrophomonadales;f__Syntrophomonadaceae;g__DTU018;s__DTU018 sp002305535	37	0	0	0	0	0	0	0	0.238297	0.14202	0.224681	1.2068	0.677055	0.915978	0.696838	3.33355	0.577936	0.738279	3.66221	0.494015	1.8428	0.509109	0.956022	0.747883	0.263276	0.566287	0.341611	0.429693	0.52204	0	0	0	0	0	0	0	0	0	0	0	0	0
MAG231	C216-bin.24	2505611	97.32	0.34	81221	Bacillota_A	d__Bacteria;p__Bacillota_A;c__Clostridia;o__Lachnospirales;f__Defluviitaleaceae;g__JAAYML01;s__JAAYML01 sp012521395	16	0	0	0	0	0	0	0	0	0	0	0	0	0	0	0	0	0	0	0	0	0	0	0	0	0	0	0	0	66.5574	62.2845	87.0662	11.3563	3.42901	12.8483	13.4212	12.5125	19.0018	40.8912	46.502	27.3692	3.35331
MAG206	C129-bin.3	2683762	97.31	0.54	35652	Bacteroidota	d__Bacteria;p__Bacteroidota;c__Bacteroidia;o__Bacteroidales;f__WCHB1-69;g__UBA5266;s__UBA5266 sp002411545	7	0	1.83005	1.79137	2.26458	1.15291	1.24	1.86851	1.34653	1.13328	1.54503	1.10431	1.10943	1.75648	1.30665	2.15406	2.09862	2.47184	3.04733	2.98756	1.59396	1.75933	3.00456	1.21345	2.18498	2.61075	1.53052	1.8489	0.551821	0.191584	0.303169	0	0	0	0	0	0	0	0	0	0	0
MAG189	B90-bin.54	4996028	97.3	4.25	14909	Verrucomicrobiota	d__Bacteria;p__Verrucomicrobiota;c__;o__;f__;g__;s__	16	0.2602	0.310292	0.229188	0.189607	0	0	0	0	0	0	0.107854	0.102042	0.0467693	0.791352	2.38693	0.252531	1.32223	3.40851	0.22381	0.511652	1.08756	0.224215	0	0	0	0.0997647	0	0	0	0	0	0	0	0	0	0	0	0	0	0	0
MAG22	A183-bin.17	2306962	97.26	0	71272	Bacillota_A	d__Bacteria;p__Bacillota_A;c__Clostridia;o__Lachnospirales;f__Lachnospiraceae;g__Mobilitalea;s__Mobilitalea sp012735495	14	0	0	0	0	0	0	0	0	0	0	0	0	0	0	0	0	0	0	0	0	0	0	0	0	0	0	0	0	8.79539	17.7376	17.5278	0.829038	0.65598	1.33515	0.331775	1.10248	0.772942	0	0.0805554	0.13814	0
MAG94	A75-bin.51	5276899	97.25	0	20443	Hydrogenedentota	d__Bacteria;p__Hydrogenedentota;c__Hydrogenedentia;o__Hydrogenedentiales;f__SLHB01;g__UBA2224;s__UBA2224 sp012719295	18	2.19864	3.9022	3.67305	3.76665	1.95964	1.77754	1.78518	1.45962	0.821755	1.62269	1.42708	1.00249	1.02712	2.28658	3.40868	2.39587	1.47047	3.73778	5.45902	1.24224	1.22722	4.54133	2.22059	2.15025	0.818319	1.6106	3.95463	3.18946	0.215848	0.0975315	0.0549943	0	0	0	0	0	0	0	0	0	0
MAG117	B183-bin.40	3129019	97.2	2.8	67074	Bacillota_A	d__Bacteria;p__Bacillota_A;c__Clostridia;o__Acetivibrionales;f__DTU013;g__DTU013;s__	16	0	0	0	0	0	0	0	0	0	0	0	0	0	0	0	0	0	0	0	0	0	0	0	0	0	0	0	0	18.719	12.4707	24.6585	3.11891	2.08234	0	0	0	0	0	0	0	0
MAG309	D0-bin.38	1764600	97.2	0	20982	Bacillota_A	d__Bacteria;p__Bacillota_A;c__Clostridia;o__Tissierellales;f__Peptoniphilaceae;g__Neofamilia;s__	13	5.28437	8.63125	4.00707	6.89997	2.51907	3.03489	2.80822	2.29829	1.96256	2.75377	1.47327	2.08365	2.40162	1.2106	1.62752	2.1634	0.667435	0.633292	0.515638	0.511421	0.418896	0.345597	0.598871	0.625257	0.569963	1.22384	0.890082	0.903135	1.87448	2.32101	1.62337	0.643328	0.249494	0.700605	0.305548	0.324263	0.227665	0.430512	0.442241	0.337185	0.423123
MAG208	C129-bin.38	2532915	97.18	0.4	37123	Bacillota_A	d__Bacteria;p__Bacillota_A;c__Clostridia;o__Christensenellales;f__CAG-74;g__JAGVSV01;s__	13	0	0	0	0	0.0805734	0.0919489	0.349097	0.248598	0.280744	0.471649	0.397623	0.575777	0.636541	0.745083	1.01316	1.95519	1.00804	1.32855	2.17593	1.68967	1.77672	1.92457	1.88694	2.48185	2.66636	1.53025	1.5425	2.04701	0.184328	0.17824	0.0482593	0	0	0	0	0	0	0	0	0	0
MAG53	A312-bin.7	2344977	97.12	1.44	49888	Bacillota_A	d__Bacteria;p__Bacillota_A;c__Thermosediminibacteria;o__Thermosediminibacterales;f__Tepidanaerobacteraceae;g__DTU063;s__DTU063 sp023622055	29	0	0	0	0	0	0	0	0	0	0	0	0	0	0	0	0	0	0	0	0	0	0	0	0	0	0	0	0	1.41475	0.904499	1.96419	0.132848	0.11662	0.258808	0.848676	0.711653	0.488518	0.949508	0.610418	0.614834	3.30973
MAG263	C45-bin.4	3085622	97.09	0.67	106078	Bacillota_A	d__Bacteria;p__Bacillota_A;c__Clostridia;o__Lachnospirales;f__Lachnospiraceae;g__Mobilitalea;s__	12	0	0	0.0791126	2.85176	0.657843	0.662451	3.44448	1.37214	1.15116	4.64917	0.231353	0.58018	0.984479	0.926388	0.540841	0.974181	0.303544	0.877065	0.75304	0.16649	1.01091	0.651627	0.431487	0.408506	0.734439	0.241062	0.610975	1.28326	0	0.245004	0	0	0	0.1414	0	0.0713049	0.103097	0	0	0	0
MAG44	A24-bin.22	2828295	97.09	1.34	56960	Bacillota_A	d__Bacteria;p__Bacillota_A;c__Clostridia;o__Lachnospirales;f__Lachnospiraceae;g__Mobilitalea;s__	13	0	0	0.076754	0.241832	4.66834	1.76893	1.22243	2.68827	0.996664	0.931209	2.13029	1.59215	0.129819	0.757667	0.488995	1.21319	0.540075	0.138531	1.22979	0.458108	0.283824	1.22724	0.1156	0.161806	0.299655	0.264147	0.305196	0.515666	0	0	0	0	0	0	0	0	0	0	0.0970527	0	0
MAG118	B183-bin.43	2440403	97.06	2.29	119895	Bacillota_G	d__Bacteria;p__Bacillota_G;c__Limnochordia;o__DTU010;f__DTU010;g__DTU010;s__DTU010 sp012840725	20	0	0	0	0	0	0	0	0	0	0	0	0	0	0	0	0	0	0	0	0	0	0.083159	0	0	0.223104	0	0	0.269363	35.3056	54.1465	44.4205	5.36785	7.72592	7.8524	4.0528	5.09511	4.46202	4.2595	2.91134	3.44993	0
MAG84	A6-bin.29	2794862	96.99	0.55	31451	Bacteroidota	d__Bacteria;p__Bacteroidota;c__Bacteroidia;o__Bacteroidales;f__Dysgonomonadaceae;g__Proteiniphilum;s__Proteiniphilum sp012728155	12	1.14791	13.4173	12.168	11.3053	2.4005	3.94141	2.96503	3.93786	3.71912	4.72297	4.60562	4.1308	4.99243	2.13937	2.60206	1.89485	0.901585	0.868257	1.002	0.863446	0.608498	0.598461	1.30814	0.902069	0.411864	0.695053	0.642012	0.62698	0	0	0	0.052605	0	0	0	0	0.0335966	0	0	0	0.0754778
MAG27	A183-bin.32	2548653	96.85	4.43	29123	Bacillota_A	d__Bacteria;p__Bacillota_A;c__Clostridia;o__Tissierellales;f__Tepidimicrobiaceae;g__JAAYHX01;s__	12	0	0	0	0	0	0	0	0	0	0	0	0	0	0	0	0	0	0	0	0	0	0	0	0	0	0	0	0	3.50213	0.564172	1.1654	0	0	0	0	0	0	0	0	0	0
MAG10	A129-bin.32	3034360	96.77	1.61	58809	Bacteroidota	d__Bacteria;p__Bacteroidota;c__Bacteroidia;o__Bacteroidales;f__JAAYJT01;g__JAAYJT01;s__	10	2.18292	1.2207	1.43506	1.18543	2.39694	1.46426	0	0.857364	0.309837	0	0.954196	0.230486	0	0.667284	0.12671	0	0.504419	0.0984083	0	1.20942	0.146169	0	4.96177	0.739116	0	49.6685	1.16959	0	0.584483	0	0	0	0	0	0	0	0	0	0	0	0
MAG152	B408-bin.7	2432590	96.71	1.37	43928	Bacillota	d__Bacteria;p__Bacillota;c__Bacilli;o__Bacillales_E;f__Massilibacteriaceae;g__Massilibacterium;s__	13	0	0	0	0	0	0	0	0	0	0	0	0	0	0	0	0	0	0	0	0	0	0	0	0	0	0	0	0	0	0	0	0	0	0	0	0	0	0	0	0	0
MAG13	A171-bin.16	2823170	96.67	0.95	39005	Bacteroidota	d__Bacteria;p__Bacteroidota;c__Bacteroidia;o__Bacteroidales;f__VadinHA17;g__LD21;s__	16	0	0	0	0	0	0	0	0	0	0	0	0	0	0	0	0	0	0	0	0.170509	0	0	4.25174	0	0	3.25777	0	1.9946	0.110049	0	0	0	0	0	0	0	0	0	0	0	0
MAG213	C171-bin.17	4520291	96.64	4.95	15095	Fibrobacterota	d__Bacteria;p__Fibrobacterota;c__Chitinivibrionia;o__Chitinivibrionales;f__Chitinispirillaceae;g__JAAYIG01;s__	10	0	0	0	0	0	0	0	0	0	0	0	0	0	0	0	0	0.0660427	0	0	1.57093	0.330121	1.18329	0.957898	0.683724	0.248509	1.6636	2.06763	2.37703	0	0	0	0	0	0	0	0	0	0	0	0	0
MAG201	C102-bin.6	2497944	96.6	0	80534	Bacillota_A	d__Bacteria;p__Bacillota_A;c__Clostridia;o__Oscillospirales;f__Acutalibacteraceae;g__UBA1425;s__UBA1425 sp002329365	13	0	0	0	0	0	0	0	0	0	0	0	0	0	0	0	0.87552	0	0	1.9487	0	0	3.81755	0	0	1.54226	0	0	1.06605	0	0	0	0	0	0	0	0	0	0	0	0	0
MAG80	A6-bin.15	1655465	96.39	1.05	7919	Bacillota_A	d__Bacteria;p__Bacillota_A;c__Clostridia;o__Tissierellales;f__Peptoniphilaceae;g__JAAYQA01;s__	12	1.01603	3.47908	1.47237	2.05649	0.730546	0.933273	0.62013	0.786102	0.588764	0.838496	0.629978	0.698385	0.858124	1.03362	1.22142	1.80765	0.828015	0.935749	0.937623	0.66149	0.659777	0.552383	0.595974	0.645228	0.687285	1.01875	0.868671	1.07914	0.302989	0.320955	0.691452	0.161728	0.215471	0.243148	0.136941	0.171642	0.213066	0.130405	0.191679	0.177984	1.88065
MAG43	A24-bin.2	2023137	96.38	0.89	12535	Bacillota_A	d__Bacteria;p__Bacillota_A;c__Clostridia;o__Oscillospirales;f__Acutalibacteraceae;g__JAAZFZ01;s__JAAZFZ01 sp012511485	11	0	0.0850518	0.0722222	0.151512	2.12579	0.703092	0.91349	0.166284	0.217693	0.736376	0.204742	0.0421899	0.23143	0	0	0.0566507	0.0855045	0.216561	0.190603	0.356553	0.210024	0.282557	0	0.216048	0.232717	0.0956188	0	0	0	0	0	0	0	0	0	0	0	0	0	0	0
MAG251	C312-bin.36	2538033	96.13	0.35	13110	Bacillota_A	d__Bacteria;p__Bacillota_A;c__Clostridia;o__Acetivibrionales;f__DTU013;g__DTU013;s__DTU013 sp002386045	14	0	0	0	0	0	0	0	0	0	0	0	0	0	0	0	0	0	0	0	0	0	0	0	0	0	0	0	0	4.34342	5.78461	1.55606	92.9009	56.4223	65.7118	117.865	91.6456	108.06	94.095	121.373	125.23	1.37041
MAG17	A171-bin.44	1970561	96.12	0.95	9203	Actinomycetota	d__Bacteria;p__Actinomycetota;c__Actinomycetia;o__Actinomycetales;f__Actinomycetaceae;g__Trueperella;s__	15	1.05595	0.855681	0.563543	0.535401	0.520708	0.566626	0.416538	0.522565	0.454227	0.593373	0.481717	0.524184	0.565836	2.41011	3.22842	5.51993	1.50309	1.99225	1.98234	1.27994	1.55246	1.39622	1.58551	1.74701	1.73457	2.53399	2.47275	3.20946	1.49621	2.91466	2.30752	1.63369	1.83113	1.05571	1.55046	0.800483	1.23445	1.07692	0.508123	0.892486	2.94109
MAG31	A216-bin.13	2412300	96.08	0.98	79906	Bacillota_G	d__Bacteria;p__Bacillota_G;c__UBA4882;o__UBA10575;f__UBA10575;g__Capillibacterium;s__Capillibacterium sp012735135	19	0	0	0	0	0	0	0	0	0	0	0	0	0	0	0	0	0	0	0	0	0	0	0	0	0	0	0	0	10.3172	6.20801	2.18585	3.99899	1.42691	0.809963	5.47939	2.67048	1.06332	5.47129	1.3603	0.657764	0.110795
MAG191	C102-bin.10	2272914	95.97	0.4	35302	Bacillota_A	d__Bacteria;p__Bacillota_A;c__Clostridia;o__Christensenellales;f__CAG-74;g__UBA1038;s__	9	0	0	0	0	0	0	0	0	0.086548	0.853979	0.0677303	0.353261	1.26376	0.311964	0.847197	2.26249	0.892662	2.37977	4.64823	0.759412	2.8384	5.20354	1.04362	3.53197	6.37026	1.19129	2.4766	1.88434	0.50164	1.69195	0.135657	0	0	0	0	0	0	0	0	0	0
MAG75	A45-bin.5	2042593	95.97	0	37650	Bacillota_A	d__Bacteria;p__Bacillota_A;c__Clostridia;o__Oscillospirales;f__Oscillospiraceae;g__DUPK01;s__DUPK01 sp012520395	15	0	0	0	0.144595	0.97077	1.84633	1.35646	3.40079	1.13347	2.203	2.25755	0.640432	1.83058	0.788485	1.1681	1.27229	1.54562	3.05084	0.804377	1.27104	1.26835	0.524094	1.17883	0.851834	0.681293	1.3412	0.714421	0.688779	0	0	0	0	0	0	0	0	0	0	0	0	0
MAG200	C102-bin.56	2299853	95.92	0	13552	Bacteroidota	d__Bacteria;p__Bacteroidota;c__Bacteroidia;o__Bacteroidales;f__UBA1402;g__UBA1402;s__UBA1402 sp002305085	11	0	0	0	0	0	0	0	0	0	0.186285	0	0	0.136513	0	0.170312	1.06853	0	0.273863	1.9057	0	0	1.99225	0	0	0.305943	0	0	0.131676	0	0	0	0	0	0	0	0	0	0	0	0	0
MAG164	B54-bin.41	3145142	95.75	1.01	54845	Bacillota_A	d__Bacteria;p__Bacillota_A;c__Clostridia;o__Acetivibrionales;f__DTU013;g__JAAYBT01;s__	12	0	0	0	0.530208	4.18213	2.93422	2.04061	3.16758	2.97125	3.9498	5.48669	4.51961	3.83298	0.344894	1.20422	2.3746	0.945909	0.514881	1.80318	0.866862	1.04359	1.64849	0.479716	0.380776	0.41379	0.740765	0.327007	0.595732	0	0	0	0	0	0	0	0	0	0	0	0	0
MAG232	C216-bin.25	1706234	95.66	1.6	8666	Methanobacteriota	d__Archaea;p__Methanobacteriota;c__Methanobacteria;o__Methanobacteriales;f__Methanobacteriaceae;g__Methanobacterium;s__Methanobacterium sp000499765	93	0	0	0	0	0	0	0	0	0	0	0	0	0	0	0	0	0	0	0	0	0	0	0	0	0	0	0	0	0	0	0	0.41681	0.634058	1.83869	0.67279	1.22413	1.24614	0.395133	1.45834	1.37941	0.1128
MAG235	C216-bin.36	2003226	95.53	0.13	277251	Bacillota_A	d__Bacteria;p__Bacillota_A;c__Clostridia;o__Oscillospirales;f__CAG-272;g__DTU064;s__DTU064 sp001513385	10	0	0	0	0	0	0	0	0	0	0	0.0702752	0	0	0	0	0	0	0	0	0	0	0	0	0	0	0	0	0	69.1124	37.3631	48.4686	4.88574	4.69923	13.973	4.1733	5.5894	5.64689	3.45125	1.24346	2.05123	0
MAG215	C171-bin.2	1832305	95.39	0	14974	Spirochaetota	d__Bacteria;p__Spirochaetota;c__Spirochaetia;o__Sphaerochaetales;f__Sphaerochaetaceae;g__DUOJ01;s__DUOJ01 sp012838895	14	0	0	0	0.318079	1.19147	1.38193	4.31775	3.11331	2.46887	1.97994	2.24802	1.91824	1.07777	1.7201	2.63306	1.71542	2.51958	4.82528	3.44303	1.67349	1.12251	1.9214	1.23562	0.62645	1.72151	4.12911	0.35922	3.70738	0.120315	0	0	0	0	0	0	0	0	0	0	0	0
MAG59	A360-bin.11	1662997	95.2	0.8	17407	Methanobacteriota	d__Archaea;p__Methanobacteriota;c__Methanobacteria;o__Methanobacteriales;f__Methanobacteriaceae;g__Methanobrevibacter;s__Methanobrevibacter ruminantium_A	71	0.120108	0.136324	0.0695532	0.126006	0.109432	0.135567	0.0570907	0.107228	0.102931	0.137255	0.0584887	0.0893665	0.108176	0.111694	0.157681	0.157926	0.0683086	0.0876902	0.0569846	0.0682365	0.0875018	0.0606264	0.0471686	0.0618151	0.0418256	0	0	0	0	0	0	0	0	0	0	0	0	0	0	0	0.10852
MAG108	B129-bin.7	2459049	95.14	0.95	114932	Bacteroidota	d__Bacteria;p__Bacteroidota;c__Bacteroidia;o__Bacteroidales;f__UBA932;g__DMER64;s__DMER64 sp001512865	9	1.91854	2.00631	1.75755	1.73297	8.62502	9.3185	3.46755	9.1619	8.27688	4.65522	6.92142	6.67694	4.95511	9.932	12.0893	9.4743	32.8122	50.6507	47.1944	72.9216	107.922	72.0493	73.0045	69.4651	141.645	15.9331	22.6519	72.9198	1.1496	1.57278	0.873368	0	0	0	0	0	0	0	0	0	0
MAG124	B216-bin.27	2233370	95.1	0.98	103195	Bacillota_G	d__Bacteria;p__Bacillota_G;c__DTU065;o__DTU065;f__DTU065;g__DTU065;s__DTU065 sp001512545	11	0	0	0	0	0	0	0	0	0	0	0	0	0	0	0	0	0	0	0	0	0	0	0	0	0	0	0	0	3.17108	6.03611	3.28493	2.25317	3.28874	2.16155	2.29715	2.76546	2.04592	1.86746	1.41055	1.39205	0.151034
MAG127	B240-bin.11	2715278	95.1	0.49	173488	Bacillota_G	d__Bacteria;p__Bacillota_G;c__SHA-98;o__DTU014;f__DTU014;g__DTU014;s__DTU014 sp900016865	12	0	0	0	0	0	0	0	0	0	0	0	0	0	0	0	0	0	0	0	0	0	0	0	0	0	0	0	0	0	0.638315	0.42876	14.665	10.065	6.58754	9.65574	9.94623	6.69672	7.1058	4.56381	4.98101	0.746974
MAG225	C183-bin.2	2454379	95.1	2.1	59306	Bacillota_A	d__Bacteria;p__Bacillota_A;c__Clostridia;o__Acetivibrionales;f__;g__;s__	19	0	0	0	0	0	0	0	0	0	0	0	0	0	0	0	0	0	0	0	0	0	0	0	0	0	0	0	0	1.6393	1.71901	4.93208	0.218143	0.658454	0.854167	0	0.197345	0.0841479	0	0	0	0
MAG234	C216-bin.33	2000087	95.03	1.13	9364	Bacillota_G	d__Bacteria;p__Bacillota_G;c__Limnochordia;o__DTU010;f__DTU010;g__DTU010;s__DTU010 sp002391385	16	0	0	0	0	0.0626973	0	0	0	0	0	0	0	0	0	0	0	0	0	0	0	0	0	0	0	0	0	0	0	2.92645	3.1939	2.86156	58.3399	138.285	141.881	87.4504	101.769	106.55	92.6285	54.3166	72.4296	16.9595
MAG134	B288-bin.15	2339637	94.92	3.67	39940	Bacillota_G	d__Bacteria;p__Bacillota_G;c__Limnochordia;o__DTU010;f__DTU010;g__1109;s__	20	0	0	0	0	0	0	0	0	0	0	0	0	0	0	0	0	0	0	0	0	0	0	0	0	0	0	0	0	0.417792	0.363842	0.212103	0.902423	1.34976	0.844509	0.663643	1.10471	1.26155	0.94586	1.14744	0.767214	0.331911
MAG222	C171-bin.7	2699209	94.92	1.55	25340	Bacillota_G	d__Bacteria;p__Bacillota_G;c__Limnochordia;o__DTU010;f__DTU010;g__UBA5420;s__UBA5420 sp012838305	15	0	0	0	0	0	0	0	0.133487	0.164044	0.127999	0.296725	0.369584	0.202851	0.343212	1.1333	1.41856	0.410794	1.19829	1.40203	0.296988	0.338395	1.61447	0.974678	0.653636	3.77562	0.131066	0.136388	2.35627	0	0	0	0	0	0	0	0	0	0	0	0	0
MAG32	A216-bin.15	2560395	94.7	1.69	95283	Bacillota_G	d__Bacteria;p__Bacillota_G;c__UBA4882;o__UBA10575;f__UBA10575;g__DUOH01;s__	22	0	0	0	0	0	0	0	0	0	0	0	0	0	0	0	0	0	0	0	0	0	0	0	0	0	0	0	0	0.176935	0.133528	0.103476	6.00484	0	2.29686	0.834684	0	1.93804	0	0	0.466906	0
MAG204	C129-bin.15	2755681	94.69	0	35588	Bacteroidota	d__Bacteria;p__Bacteroidota;c__Bacteroidia;o__Bacteroidales;f__Bacteroidaceae;g__UBA4334;s__UBA4334 sp012729225	10	0	12.9748	17.7042	9.09524	5.00401	4.7026	7.3028	3.39437	1.2272	3.29752	1.75688	2.30995	1.63474	2.62299	5.78687	6.96505	5.73372	10.8005	6.85461	5.78738	4.85429	4.60956	2.8834	5.60337	3.06419	3.5607	2.99531	4.9054	0.959661	0.785032	1.74895	0.237597	0	1.24195	0	0.0658129	0.164602	0	0	0	0
MAG120	B183-bin.51	1479408	94.67	0.12	15439	Bacillota	d__Bacteria;p__Bacillota;c__Bacilli;o__ML615J-28;f__CAG-698;g__DTU067;s__	7	0	0	0	0	0	0	0	0	0	0	0	0	0	0	0	0	0	0	0	0	0	0	0	0	0	0	0	0	3.50213	2.9036	0.23153	0.254044	0	0.551327	0.369438	0	4.92621	0.459751	0	0	0
MAG187	B90-bin.18	3000118	94.64	0.99	40144	Bacteroidota	d__Bacteria;p__Bacteroidota;c__Bacteroidia;o__Bacteroidales;f__Bacteroidaceae;g__UBA1786;s__	10	0	0.544137	0.772997	0.526486	1.32815	1.11577	0.412028	0.13447	0.0612123	0.340192	0	0	0	0	0.228882	0.294746	1.88365	8.25507	0.694104	0.546309	1.40395	0.206245	0.123521	0.19709	0.384859	0	0.120839	0.171707	0	0	0	0	0	0	0	0	0	0	0	0	0
MAG99	A90-bin.43	2256645	94.35	0	18606	Bacillota_A	d__Bacteria;p__Bacillota_A;c__Clostridia;o__Lutisporales;f__Lutisporaceae;g__JAAYKT01;s__JAAYKT01 sp012522255	15	0	0	0	0	0	0	0	0.118184	0.115369	0	0.369993	0.146702	0	2.79886	1.66443	0.442039	2.53613	3.12232	0.3564	2.94813	1.77387	0.0782109	1.27089	2.06437	0	0.25215	0.771535	0.0402411	0	0	0	0	0	0	0	0	0	0	0	0	0
MAG116	B183-bin.30	2207854	94.23	1.92	138781	Bacillota_G	d__Bacteria;p__Bacillota_G;c__Limnochordia;o__DTU010;f__DTU012;g__DTU012;s__DTU012 sp900019385	15	0	0	0	0	0	0	0	0	0	0	0	0	0	0	0	0	0	0	0	0	0	0	0	0	0	0	0	0	0.128159	6.02607	0.651564	37.0803	78.5443	44.9199	24.4341	68.0577	36.959	6.16538	12.5732	15.5007	0
MAG28	A183-bin.35	2207683	94.12	0.98	33025	Bacillota_G	d__Bacteria;p__Bacillota_G;c__UBA4882;o__UBA10575;f__UBA10575;g__Capillibacterium;s__	20	0	0	0	0	0	0	0	0	0	0	0	0	0	0	0	0	0	0	0	0	0	0	0	0	0	0	0	0	4.25899	1.80952	1.82994	0.28712	0.0485926	0	0	0	0	0	0	0	0
MAG126	B216-bin.7	2479911	94.07	3.39	112343	Bacillota_G	d__Bacteria;p__Bacillota_G;c__UBA4882;o__UBA10575;f__UBA10575;g__Capillibacterium;s__	19	0	0	0	0	0	0	0	0	0	0	0	0	0	0	0	0	0	0	0	0	0	0	0	0	0	0	0	0	1.47255	0.872685	0.388007	1.51635	6.25612	1.2629	1.48834	4.63093	1.50895	0	2.37662	1.50325	0
MAG139	B312-bin.36	1900799	94.07	1.13	24492	Bacillota_G	d__Bacteria;p__Bacillota_G;c__Limnochordia;o__DTU010;f__DTU012;g__DTU012;s__DTU012 sp012521805	15	0	0	0	0	0	0	0	0	0	0	0	0	0	0	0	0	0	0	0	0	0	0	0	0	0	0	0	0	0.194528	0.214998	0	27.4473	11.6327	8.36047	33.8686	21.3196	17.1361	44.0545	27.8674	40.6864	0.525203
MAG19	A171-bin.7	2518035	94.01	0	13774	Spirochaetota	d__Bacteria;p__Spirochaetota;c__Spirochaetia;o__Sphaerochaetales;f__Sphaerochaetaceae;g__JAAYDK01;s__JAAYDK01 sp012523305	16	0	0.222038	0.177912	0.20493	0.29285	0.311799	0.476891	0.370837	0.306271	0.432711	0.314814	0.254835	0.225887	0.361129	0.276693	0.368419	0.636797	0.562415	0.609058	0.385149	0.162506	0.28066	0.729276	0.545108	0.226664	2.67348	1.04661	1.09373	0.163392	0	0	0	0	0	0	0	0	0	0	0	0
MAG23	A183-bin.18	2531103	93.91	1.2	11478	Bacillota_A	d__Bacteria;p__Bacillota_A;c__Thermosediminibacteria;o__Thermosediminibacterales;f__Tepidanaerobacteraceae;g__DTU063;s__DTU063 sp001512695	26	0	0	0	0	0	0	0	0	0	0	0	0	0	0	0	0	0	0	0	0	0	0	0	0	0	0	0	0	2.73511	1.43703	4.02054	0.957858	0.756505	1.49733	0.993016	1.01261	0.944605	1.04778	1.85288	1.24402	0.34324
MAG312	D0-bin.8	2527814	93.87	2.58	26188	Desulfobacterota	d__Bacteria;p__Desulfobacterota;c__Syntrophia;o__Syntrophales;f__Fen-1087;g__Fen-1087;s__	34	5.3163	2.23868	3.05967	1.92542	0.204825	0.157854	0.067801	0	0	0	0	0	0	0	0	0	0	0	0	0	0	0	0	0	0	0	0	0	0	0	0	0	0	0	0	0	0	0	0	0	0
MAG285	C75-bin.29	2734693	93.71	1.4	16199	Bacillota_A	d__Bacteria;p__Bacillota_A;c__Clostridia;o__Acetivibrionales_A;f__DSM-8532;g__DTU069;s__DTU069 sp012730095	13	0	0	0	0	0	0	0.0832168	0.351196	0.334724	1.17545	2.32822	1.87522	3.73393	0.360939	1.62168	2.66098	0.366213	0.188725	1.66778	0.79442	0.168615	1.62884	0.244612	0.057508	0.410489	0.0749394	0	0.16657	0	0	0	0	0	0	0	0	0	0	0	0	0
MAG138	B312-bin.33	2126652	93.48	1.13	12252	Bacillota_G	d__Bacteria;p__Bacillota_G;c__Limnochordia;o__DTU010;f__DTU010;g__JAAYMS01;s__	14	0	0	0	0	0	0	0	0	0	0	0	0	0	0	0	0	0	0	0	0	0	0	0	0	0	0	0	0	0	0.0915558	0	0.480476	0.882175	0	0.517625	0.739503	0.340954	1.94365	0.481677	0.242411	1.86163
MAG176	B75-bin.12	1662663	93.4	0	49601	Bacillota	d__Bacteria;p__Bacillota;c__Bacilli;o__Erysipelotrichales;f__Erysipelotrichaceae;g__UBA1783;s__	8	0	0.0991102	0.187446	0.1399	0.825947	0.605208	1.26374	2.60736	2.19996	2.09007	4.61714	3.71623	1.45889	3.57389	4.0401	0.293557	0.886727	0.566177	0.145882	1.81856	0.514358	0.632003	0.539805	0.358105	0.517352	1.03585	1.02871	1.70617	0.333379	0.312759	0.504641	0	0	0	0	0	0	0	0	0	0
MAG58	A336-bin.4	3116713	93.4	0	22571	Bacillota_A	d__Bacteria;p__Bacillota_A;c__Clostridia;o__Clostridiales;f__Clostridiaceae;g__Clostridium;s__Clostridium sp023399035	15	0.126066	0.261495	0.135127	0.192816	0.137337	0.17036	0.156095	0.142041	0.127981	0.215461	0.102274	0.155656	0.191396	0.310355	0.388338	0.427338	0.34311	0.401845	0.3165	0.370375	0.352253	0.344407	0.420441	0.40179	0.431641	0.368191	0.297478	0.226564	0.186756	0.147334	0.316066	0	0.034491	0.061383	0.0326197	0.073193	0.0576907	0.076705	0.146434	0.0726453	3.01756
MAG205	C129-bin.27	2955152	93.22	0.15	21589	Synergistota	d__Bacteria;p__Synergistota;c__Synergistia;o__Synergistales;f__Aminobacteriaceae;g__Aminivibrio;s__Aminivibrio sp018057035	18	0.0777907	0.704894	0.489203	1.00428	0.182524	0.289312	0.698405	0.20021	0.242372	0.739185	0.142825	0.189905	0.642551	0.0614862	0.235204	1.79066	0.078346	0.232097	3.06422	0.103648	0.271029	3.60648	0.0930391	0.0627132	2.22852	0.048247	0.0729057	0.712537	0	0	0.168348	0	0	0	0	0	0	0	0	0	0
MAG65	A408-bin.9	1603683	93.1	0	17160	Thermotogota	d__Bacteria;p__Thermotogota;c__Thermotogae;o__Petrotogales;f__Petrotogaceae;g__Defluviitoga;s__Defluviitoga tunisiensis	14	0	0	0	0	0	0	0	0	0	0	0	0	0	0	0	0	0	0	0	0	0	0	0	0	0	0	0	0	0	0	0	0	0	0	0	0	0	0	0	0	226.984
MAG291	C90-bin.24	2305867	92.73	2	76985	Chloroflexota	d__Bacteria;p__Chloroflexota;c__Anaerolineae;o__Anaerolineales;f__Anaerolineaceae;g__T78;s__T78 sp002399085	16	0	0.231182	0.183982	0.286974	0.225767	0.187875	0.413469	0.11039	0.114568	1.79169	0.119939	0.161453	2.4604	0.0622193	0.174755	9.53347	0	0.152795	7.13305	0	0.204993	1.01565	0.0513745	0.108045	0.206589	0	0.0469651	0.562719	0.0975894	0.0844018	1.66188	0	0	0	0	0	0	0	0	0	0
MAG236	C240-bin.20	1786106	92.58	0	207464	Bacillota_D	d__Bacteria;p__Bacillota_D;c__Proteinivoracia;o__UBA4975;f__UBA4975;g__JAAYIH01;s__JAAYIH01 sp012523545	11	0	0	0	0	0	0	0	0	0	0	0	0	0	0	0	0	0	0	0	0	0	0	0	0	0	0	0	0	0	0	0	0.415143	0.473124	3.43887	0.347906	0.900143	3.73053	0	0.153283	0.41352	0
MAG216	C171-bin.22	2181203	91.99	0	4427	Fibrobacterota	d__Bacteria;p__Fibrobacterota;c__Fibrobacteria;o__Fibrobacterales;f__Fibrobacteraceae;g__Fibro-01;s__Fibro-01 sp012515825	8	0.399501	2.53929	3.71161	3.2106	0.787957	0.800866	2.84107	2.00615	3.02329	1.94525	1.12109	0.979813	0.484469	0.830649	1.66375	1.13316	0.582748	0.632744	1.60466	0.493243	0.362661	0.524045	0.497667	0.651552	0.523647	2.41757	1.79659	1.59904	0.198666	0.0970688	0.136486	0.398119	0.0799737	0.121862	0.315447	0.156038	0.0821814	0.0778417	0.148577	0.0510425	0
MAG98	A90-bin.29	2233159	91.82	2	158200	Chloroflexota	d__Bacteria;p__Chloroflexota;c__Anaerolineae;o__Anaerolineales;f__Anaerolineaceae;g__T78;s__T78 sp012514645	15	0.125932	0.933554	0.773417	0.679985	2.10621	1.80956	0.15215	2.91453	2.5852	0.0965389	5.07742	4.7528	0.0831832	4.31865	4.86344	0.193403	3.70409	5.39067	0	5.19158	6.30662	0	3.69706	6.26501	0	1.61611	1.18249	0	2.08203	0.826442	0	0	0	0	0	0	0	0	0	0	0
MAG140	B312-bin.7	1647215	91.74	0.55	11819	Bacillota	d__Bacteria;p__Bacillota;c__Bacilli;o__Lactobacillales;f__Aerococcaceae;g__Aerococcus;s__Aerococcus urinaeequi	10	0.776689	0	0	0	0	0	0	0	0	0	0	0	0	0	0	0	0	0	0	0	0	0	0	0	0	0	0	0	0	0	0	0	0	0	0.0996736	0.125416	0.130684	0.1722	0.250206	0.174991	1.70325
MAG48	A24-bin.5	2216805	91.39	1.38	17064	Verrucomicrobiota	d__Bacteria;p__Verrucomicrobiota;c__Kiritimatiellia;o__LD1-PB3_B;f__Lenti-01;g__Lenti-01;s__Lenti-01 sp002304915	13	0	0	0	0	3.09569	0.598727	0.342329	0.055241	0	0.0625696	0.301243	0.186148	0	0.0440524	0	0	0	0	0	0	0	0	0	0	0	0	0	0	0	0	0	0	0	0	0	0	0	0	0	0	0
MAG154	B432-bin.4	2762490	91.34	2.24	4794	Bacillota_A	d__Bacteria;p__Bacillota_A;c__Clostridia;o__Lachnospirales;f__Lachnospiraceae;g__KM106-2;s__KM106-2 sp945787925	13	0	0	0	0	0	0	0	0	0	0	0	0	0	0	0	0	0	0	0	0	0	0	0	0	0	0	0	0	0	0	0	0	0	0	0	0	0	0	0	0	0
MAG143	B336-bin.38	1977847	91.21	2.02	13993	Bacillota_A	d__Bacteria;p__Bacillota_A;c__Clostridia;o__Caldicoprobacterales;f__UBA3941;g__JAAYGY01;s__JAAYGY01 sp012522165	15	0	0	0	0	0	0	0	0	0	0	0	0	0	0	0	0	0	0	0	0	0	0	0	0	0	0	0	0	0.2641	0.261046	0.387208	0.514747	0.168255	0.211771	0.525491	0.586013	0.316791	1.2862	1.56276	0.914209	0.253981
MAG128	B240-bin.21	2529682	91.18	0.49	123628	Bacillota_G	d__Bacteria;p__Bacillota_G;c__SHA-98;o__UBA4971;f__UBA4971;g__UBA4971;s__UBA4971 sp900019985	29	0	0	0	0	0	0	0	0	0	0	0	0	0	0	0	0	0	0	0	0	0	0	0	0	0	0	0	0	0.515917	5.20636	2.62143	8.91247	13.0423	15.2781	8.47634	12.2636	7.72306	3.28113	5.37764	4.96701	0.720044
MAG38	A216-bin.36	2502215	90.59	0.99	190859	Bacillota_E	d__Bacteria;p__Bacillota_E;c__DTU015;o__DTU015;f__DTU015;g__DTU015;s__DTU015 sp001513185	16	0	0	0	0	0	0	0	0	0	0	0	0	0	0	0	0	0	0	0	0	0	0	0	0	0	0	0	0	4.87193	8.37354	5.70846	14.9569	20.9332	11.6294	18.8867	18.8681	12.3044	13.7033	12.0917	9.22197	3.05325
MAG282	C75-bin.12	2127797	90.15	2.91	45605	Chloroflexota	d__Bacteria;p__Chloroflexota;c__Anaerolineae;o__Anaerolineales;f__Anaerolineaceae;g__T78;s__	15	0	0.128081	0.120306	0.114028	0.210119	0.15402	0.113326	0.545	0.46483	0.953826	1.02104	1.00382	1.29626	0.558095	1.43143	3.40383	0.207132	0.428564	2.4361	0.241396	0.368324	0.540369	0.40495	0.526393	0.158607	0.119125	0.102446	0.0685254	0.16662	0.15776	0.164015	0	0	0	0	0	0	0	0	0	0
MAG85	A6-bin.40	2259991	89.96	0.09	10239	Bacillota_A	d__Bacteria;p__Bacillota_A;c__Clostridia;o__Clostridiales;f__Clostridiaceae;g__Clostridium;s__Clostridium sp000435835	11	2.40114	4.47175	2.24804	3.27566	1.75813	2.25487	1.97955	1.5085	1.39802	2.21628	1.10292	1.71274	2.04607	1.89177	2.34698	2.48205	1.83013	2.13281	1.7464	1.93946	1.89807	1.83078	2.26679	2.25195	2.398	2.02606	1.7373	1.39575	1.17244	1.04246	2.29974	0.270064	0.302383	0.546924	0.289517	0.604883	0.466999	0.505765	0.990173	0.485354	26.4624
MAG46	A24-bin.34	3290330	89.04	1.38	8602	Verrucomicrobiota	d__Bacteria;p__Verrucomicrobiota;c__Kiritimatiellia;o__RFP12;f__JAAYLN01;g__JAAYLN01;s__JAAYLN01 sp012521875	11	0	0.269426	0.656743	0.968003	4.59525	2.00845	2.00943	1.18541	0.99835	1.13001	2.9066	1.62301	0.543677	1.36635	2.81971	0.382585	0.327714	0.359936	0.280032	0.878916	0.236904	1.15692	0.202152	0.22657	0.170724	0.164016	0.148858	0.26655	0	0	0	0	0	0	0	0	0	0	0	0	0
MAG284	C75-bin.25	1464609	89.01	0	36181	Bacillota_A	d__Bacteria;p__Bacillota_A;c__Clostridia;o__Saccharofermentanales;f__DTU023;g__UBA4923;s__UBA4923 sp002427535	9	0	0.153627	0.162392	0	0.809754	0.619636	0.092774	0.953921	0.976738	0.380955	1.53773	1.90646	0.571446	1.66149	3.06086	2.72708	0.356364	0.587106	0.493493	0.276574	0.245845	0.30378	0.0961978	0.11424	0.0964663	0.168918	0.366268	0.217564	0.0931818	0.0565965	0	0	0	0	0	0	0	0	0	0	0
MAG217	C171-bin.24	1669592	88.96	0	5541	Bacteroidota	d__Bacteria;p__Bacteroidota;c__Kapabacteria;o__Kapabacteriales;f__UBA2268;g__JAAYTD01;s__	10	0	0	0	0	0	0	0	0	0	0	0	0	0	0	0	0	0.848024	1.36894	0	1.0229	0.77925	0.829662	1.94615	0.904192	0.630645	1.74184	1.47093	2.37912	0.149057	0.754507	0.288068	0	0	0	0	0	0	0	0	0	0
MAG184	B75-bin.50	791941	88.48	2.25	25025	Bacillota	d__Bacteria;p__Bacillota;c__Bacilli;o__RF39;f__UBA660;g__JAAYGD01;s__	5	0.254725	0.799456	1.07421	0.341706	0.681968	0.431812	0.228923	1.00051	0.361474	0.253476	2.18991	0.42027	0.229027	2.07401	4.15595	0.244177	2.32779	2.36815	0.262047	1.26227	1.57303	1.05326	1.06783	0.787181	0.770387	2.00944	1.95017	0.739577	0.169667	0.156744	0.222444	0	0	0	0	0	0	0	0	0	0
MAG264	C45-bin.47	2906055	88.23	1.4	12803	Bacillota_A	d__Bacteria;p__Bacillota_A;c__Clostridia;o__Acetivibrionales;f__DTU013;g__JAAYBT01;s__	15	0	0	0	0.109866	1.43586	1.66913	1.45149	1.94738	1.14527	2.49419	2.4946	1.58866	1.70856	0.159373	0.342313	0.831865	0.196634	0.207534	0.240917	0.207566	0.172637	0.156714	0.0932539	0.0976611	0.0707907	0.11957	0.103131	0.0877882	0	0	0	0	0	0	0	0	0	0	0	0	0
MAG241	C24-bin.27	1105183	88.2	0.56	98207	Bacillota	d__Bacteria;p__Bacillota;c__Bacilli;o__RF39;f__UBA660;g__CAG-1000;s__	5	0	0.593278	0.664957	1.0255	5.63644	5.046	7.76199	0.894484	0.531773	0.869357	0.378007	0.326026	0.365555	0.181959	0	0.201111	0	0	0	0	0	0	0	0	0	0	0	0	0.144374	0.137771	0	0	0	0	0	0	0	0	0	0	0
MAG194	C102-bin.25	2167264	88.05	1.43	40594	Bacteroidota	d__Bacteria;p__Bacteroidota;c__Bacteroidia;o__Bacteroidales;f__Bacteroidaceae;g__UBA1179;s__UBA1179 sp002340405	9	0	0	0	0.783821	27.4843	38.6734	12.9581	28.2282	36.6542	27.4562	32.2273	26.7952	30.3301	58.2875	5.8006	17.182	53.6935	2.89735	18.4723	6.68689	1.70487	5.83873	7.34634	26.8319	7.26074	15.5682	55.416	15.0704	0.417548	0.395736	0	0	0	0	0.140232	0.0707216	0.156483	0.0483913	0.0959495	0.100814	0
MAG286	C75-bin.31	2764924	88.01	0	33926	Verrucomicrobiota	d__Bacteria;p__Verrucomicrobiota;c__Kiritimatiellia;o__LD1-PB3_B;f__Lenti-01;g__JAAZFE01;s__	10	0	0	0	0	10.8708	2.32963	0	10.6913	8.2489	5.49636	16.2548	15.9542	5.77074	4.86891	20.4447	3.97263	8.49809	10.1108	6.8526	40.0012	15.2496	2.39924	2.36082	9.58467	1.1886	3.62069	2.90989	1.84336	0.313346	0	0	0	0	0	0	0	0	0	0	0	0
MAG33	A216-bin.18	1650075	87.88	3.31	36856	Bacillota	d__Bacteria;p__Bacillota;c__Bacilli;o__Haloplasmatales;f__Haloplasmataceae;g__;s__	7	0	0	0	0	0	0	0	0	0	0	0	0	0	0	0	0	0	0	0	0	0	0	0	0	0	0	0	0	0.712084	0.197271	0	2.85578	0.205853	0.120677	0.48136	1.01193	0.262401	1.75057	1.68521	0.36963	0.790558
MAG125	B216-bin.40	1831288	87.69	1.07	7077	Bacillota_A	d__Bacteria;p__Bacillota_A;c__Clostridia;o__Acetivibrionales_A;f__DSM-8532;g__Thermoclostridium_A;s__Thermoclostridium_A sp001512555	12	0	0	0	0	0	0	0	0	0	0	0	0	0	0	0	0	0	0	0	0	0	0	0	0	0	0	0	0	0	0.117751	0	0	1.38442	0	0	0.0976025	0.207925	0	0	0	0.126386
MAG310	D0-bin.4	4924989	87.48	2.67	7295	Verrucomicrobiota	d__Bacteria;p__Verrucomicrobiota;c__Verrucomicrobiae;o__Pedosphaerales;f__UBA8199;g__UBA8199;s__	19	3.80383	0.877935	2.17478	0.225621	0	0	0	0	0	0	0	0	0	0	0	0	0	0	0	0	0	0	0	0	0	0	0	0	0	0	0	0	0	0	0	0	0	0	0	0	0
MAG30	A216-bin.10	2064631	87.07	3.87	49176	Bacillota	d__Bacteria;p__Bacillota;c__Bacilli;o__Haloplasmatales;f__Haloplasmataceae;g__JAAZCR01;s__JAAZCR01 sp012513195	9	0	0	0	0	0	0	0	0	0	0	0	0	0	0	0	0	0	0	0	0	0	0	0	0	0	0	0	0	4.7761	3.52996	0.611607	7.43795	0.950479	1.82271	1.19279	0.151677	0.664212	0.137979	0	0.223759	0
MAG179	B75-bin.25	1653809	86.6	0	5220	Bacillota_A	d__Bacteria;p__Bacillota_A;c__Clostridia;o__Peptostreptococcales;f__Acidaminobacteraceae;g__;s__	11	1.74524	2.52668	1.21238	1.70887	1.42836	1.06927	0.86333	0.963461	0.78448	0.89459	1.00924	1.10346	0.690102	1.33151	1.80919	1.56178	0.729807	0.663235	0.744333	0.616065	0.482017	0.775063	0.478814	0.513277	0.588085	0.845333	0.680588	0.93879	0.2784	0.53161	0.675085	0.109398	0.104822	0.117673	0.0499374	0.0428453	0.0569266	0.038262	0.0532505	0.0377295	0.178824
MAG165	B54-bin.9	2197632	86.24	1.42	31944	Bacillota_A	d__Bacteria;p__Bacillota_A;c__Clostridia;o__Tissierellales;f__Sedimentibacteraceae;g__Sedimentibacter;s__Sedimentibacter sp003483345	18	0	0	0	0	0.119902	0.149209	0.112418	1.22825	2.34894	0.510191	2.30928	3.03039	0.517068	1.94056	2.31701	0.199249	0.562183	0.437064	0.0746328	0.289712	0.275924	0.214334	0.187538	0.489561	0.620136	0.272358	1.00521	0.430749	0	0	0	0	0	0	0	0	0	0	0	0	0
MAG47	A24-bin.49	2194637	86.23	2.26	2878	Bacillota_B	d__Bacteria;p__Bacillota_B;c__Desulfotomaculia;o__Desulfotomaculales;f__Pelotomaculaceae;g__DTU098;s__	16	0.15448	0.123002	0.345316	0.292306	1.47704	0.256633	0	0.232333	0.169514	0	0.456668	0.287488	0	0.1368	0.14639	0	0	0	0	0.102793	0	0	0	0.043844	0	0	0.169486	0	0	0	0	0	0	0	0	0	0	0	0	0	0
MAG224	C183-bin.15	2623463	86.22	0	19985	Bacillota_A	d__Bacteria;p__Bacillota_A;c__Clostridia;o__Acetivibrionales;f__Acetivibrionaceae;g__Hungateiclostridium;s__Hungateiclostridium thermocellum	23	0	0	0	0	0	0	0	0	0	0	0	0	0	0	0	0	0	0	0	0	0	0	0	0	0	0	0	0	5.31518	3.34174	2.71174	0.117453	0	0	0	0	0	0	0	0	0
MAG162	B54-bin.12	2104749	86.01	0.05	6366	Bdellovibrionota	d__Bacteria;p__Bdellovibrionota;c__UBA2361;o__UBA2361;f__JAAYZI01;g__;s__	6	0	0	0	0	0	0	0	1.03025	0.698893	0	0.962608	1.91017	0	1.41006	1.39038	0	0.376451	0.383214	0.91904	0.497677	0.170637	0.338626	0.40713	0.351919	0.0458067	0.121011	0.194662	0.0962824	0.0544165	0.0527204	0	0	0	0	0	0	0	0	0	0	0
MAG233	C216-bin.31	1669205	85.91	0.86	19722	Bacillota_B	d__Bacteria;p__Bacillota_B;c__Peptococcia;o__DRI-13;f__DTU073;g__DTU073;s__	12	0	0	0	0	0	0	0	0	0	0	0	0	0	0	0	0	0	0	0	0	0	0	0	0	0	0	0	0	0.746206	2.23897	1.23659	0	0.533549	2.24757	0.494085	0.624725	0.518689	0.409677	0.430472	0.324019	0
MAG177	B75-bin.15	2233659	85.51	0.69	10181	Actinomycetota	d__Bacteria;p__Actinomycetota;c__Actinomycetia;o__Mycobacteriales;f__Mycobacteriaceae;g__Corynebacterium;s__Corynebacterium sp012838715	11	0	0	0	0	0	0	0	0	0	0	0	0	0	2.97723	3.09246	3.77636	2.01866	1.67144	1.86244	1.62523	1.37773	2.14487	1.54029	1.49981	1.10684	1.57904	1.31612	1.92063	0.353973	0.927863	1.34782	0.150274	0.444102	0.305275	0.126984	0.209952	0.364092	0.185575	0.146282	0.171885	3.35685
MAG56	A336-bin.2	1350917	84.76	0	9300	Bacillota_A	d__Bacteria;p__Bacillota_A;c__Clostridia;o__Saccharofermentanales;f__DTU023;g__DTU032;s__DTU032 sp002427475	8	0.38954	1.09905	0.597342	1.08765	0.823845	1.04173	0.870005	0.549325	0.553438	0.848692	0.441386	0.569993	0.603991	0.584098	0.799349	1.36875	0.393444	0.598365	0.842547	0.325183	0.409008	0.478965	0.23461	0.31594	0.372229	0.180528	0.162364	0.218387	0.305532	0.303817	0.265897	0.1798	0.140986	0.156301	0.422075	0.28294	0.342924	0.511271	0.503868	0.515146	2.45506
MAG148	B360-bin.33	1563102	84.75	0.2	10769	Bacillota	d__Bacteria;p__Bacillota;c__Bacilli;o__Lactobacillales;f__Lactobacillaceae;g__Lactobacillus;s__Lactobacillus johnsonii	9	0	0	0	0	0	0	0	0	0	0	0	0	0	0	0	0	0	0	0	0	0	0	0	0	0	0	0	0	0.0587784	0	0.0638415	0	0	0.0430104	0	0	0	0	0	0	0.266233
MAG199	C102-bin.54	1743005	84.09	1.06	3867	Bacillota_A	d__Bacteria;p__Bacillota_A;c__Clostridia;o__Oscillospirales;f__CAG-382;g__UBA1206;s__	10	0	0	0	0.0896765	0	0.106124	0.764893	0.0821388	0.156522	0.717271	0.0916753	0.0852444	0.127967	0.317364	0.340219	0.627696	0.784707	0.297274	1.22585	0.404399	0.105117	1.42141	0.0851636	0.0673754	0.671194	0.113899	0.490042	0.212611	0	0	0	0	0	0	0	0	0	0	0	0	0
MAG6	A102-bin.42	2997204	84.01	1.45	15534	Myxococcota	d__Bacteria;p__Myxococcota;c__UBA9042;o__DTJE01;f__DTJE01;g__DUVQ01;s__DUVQ01 sp012840965	11	0	0	0	0	0.393857	0.0602046	0	0	0	0.113171	0	0	0.0483078	0.0550993	0	0	1.83088	1.2508	1.52233	2.28138	1.63107	2.49496	0.515699	0.862955	0.568159	0.079984	0.531375	1.17975	0	0	0	0	0	0	0	0	0	0	0	0	0
MAG180	B75-bin.32	1277004	83.88	0.63	3083	Bacillota_A	d__Bacteria;p__Bacillota_A;c__Clostridia;o__Tissierellales;f__Peptoniphilaceae;g__JAAYQA01;s__	10	0.312826	0.450473	0.234383	0.319159	0.185	0.200686	0.156837	0.20253	0.173312	0.238726	0.151281	0.192212	0.186891	1.19373	1.58378	1.73041	1.00205	1.03544	1.02174	0.98826	0.806887	0.800126	0.777475	0.798394	0.771981	0.7494	0.684307	0.749388	0.36536	0.349208	0.464812	0.113076	0.0908098	0.106703	0.0722837	0.0654703	0.0561613	0.0704896	0.0792348	0.0672441	0.479039
MAG42	A216-bin.6	2600154	83.7	2.45	5000	Bacillota_A	d__Bacteria;p__Bacillota_A;c__Clostridia;o__Acetivibrionales_A;f__DSM-8532;g__DTU069;s__DTU069 sp012516065	15	0	0	0	0	0	0	0	0	0	0	0	0	0	0	0	0	0	0	0	0	0	0	0	0	0	0	0	0	0.317301	1.04597	0.862868	1.71528	0.401855	1.22036	0.749593	0.721126	0.352414	0	0.53644	0.331478	0
MAG74	A45-bin.32	1269917	83.38	0	2973	Spirochaetota	d__Bacteria;p__Spirochaetota;c__Spirochaetia;o__Sphaerochaetales;f__Sphaerochaetaceae;g__DUOJ01;s__	9	0	0	0	0	0.262994	0.466805	0.220079	1.66004	1.50036	1.63915	1.25874	1.37609	1.37705	0.883275	0.794588	1.06917	0.696628	0.666896	0.686564	0.271515	0.125295	0.228775	0.127274	0.0776292	0.0673389	0.145155	0	0.104925	0	0	0	0.124193	0.0523636	0	0	0	0	0	0	0	0
MAG190	B90-bin.55	933234	82.58	1.12	29283	Bacillota	d__Bacteria;p__Bacillota;c__Bacilli;o__RF39;f__UBA660;g__JAAZHN01;s__	5	0	0	0	0	0	0	0	0	0	0	0	0	0	0.164069	1.38609	0	0.392708	3.10326	1.25669	0.132846	0.198427	0.220848	0	0	0	0.294518	0.241501	1.03993	0.152634	0	0.794752	0	0	0	0	0	0	0	0	0	0
MAG97	A90-bin.15	637498	82.18	0	19756	Patescibacteria	d__Bacteria;p__Patescibacteria;c__Paceibacteria;o__UBA9983_A;f__XYD1-FULL-46-19;g__JAKJEI01;s__JAKJEI01 sp022705505	5	0.0756884	0	0	0	0	0	0	0	0	0	0	0	0	0	0	0	2.40891	0.0586172	0	3.66219	3.19007	6.00823	2.40238	0.694795	2.99521	0.963188	0.0457184	0.224602	0	0	0	0	0	0	0	0	0	0	0	0	0
MAG298	D0-bin.14	1962159	81.85	1.1	5097	Fermentibacterota	d__Bacteria;p__Fermentibacterota;c__Fermentibacteria;o__Fermentibacterales;f__Fermentibacteraceae;g__Fermentibacter;s__	9	3.16181	0.246947	0.46377	0.178838	0	0	0	0	0	0	0	0	0	0	0	0	0	0	0	0	0	0	0	0	0	0	0	0	0	0	0	0	0	0	0	0	0	0	0	0	0
MAG258	C432-bin.25	1411345	81.62	0	70677	Bacillota_A	d__Bacteria;p__Bacillota_A;c__Clostridia;o__Saccharofermentanales;f__Fastidiosipilaceae;g__Fastidiosipila;s__	7	0	0	0	0	0	0	0	0	0	0	0	0	0	0	0	0	0	0	0	0	0	0	0	0	0	0	0	0	0	0	0	0	0	0	0	0	0	0	0	0	0
MAG71	A45-bin.20	1820537	81.55	1.25	4236	Spirochaetota	d__Bacteria;p__Spirochaetota;c__Spirochaetia;o__Treponematales;f__;g__;s__	9	0	0	0	0	0	0	0	1.89887	0.415008	0	0.912199	0.84871	0	0.325599	0.623263	0	0.0779883	0.0416882	0	0	0	0	0.0506346	0	0	0.100195	0.133332	0	0	0	0	0	0	0	0	0	0	0	0	0	0
MAG214	C171-bin.19	4396793	81.38	2.25	3684	Hydrogenedentota	d__Bacteria;p__Hydrogenedentota;c__Hydrogenedentia;o__Hydrogenedentiales;f__CAITNO01;g__JAAYBJ01;s__JAAYBJ01 sp012730105	14	0	0	0.0595069	0	0	0	0	0	0	0	0	0	0	0	0	0	0	0	0	0	0.0763759	0	0.128359	0.740737	0.0682029	1.31967	0.600125	1.54975	0.30678	0.0719681	0.29351	0	0	0	0	0	0	0	0	0	0
MAG202	C102-bin.62	2143674	80.91	4.39	4095	Verrucomicrobiota	d__Bacteria;p__Verrucomicrobiota;c__Verrucomicrobiae;o__Pedosphaerales;f__UBA1412;g__UBA1412;s__UBA1412 sp019136955	13	0	0	0	0	0	0	0	0	0	0	0	0	0	0	0	0.440677	0	0	0.401385	0	0	1.46796	0	0	0.21735	0.555195	0	1.21528	0	0	0	0	0	0	0	0	0	0	0	0	0
MAG149	B360-bin.34	1349120	80.48	1.44	2768	Bacillota	d__Bacteria;p__Bacillota;c__Bacilli;o__Lactobacillales;f__Lactobacillaceae;g__Ligilactobacillus;s__Ligilactobacillus ruminis	7	0	0	0	0	0	0	0	0	0	0	0	0	0	0	0	0	0	0	0	0	0	0	0	0	0	0	0	0	0.132653	0.064143	0.0643866	0.0426847	0.0398037	0.0554421	0.0504755	0.0519697	0.0547931	0.0656271	0.0670236	0.0671393	0.487688
MAG77	A54-bin.5	2332216	80.42	0	48025	Bacillota_A	d__Bacteria;p__Bacillota_A;c__Clostridia;o__Acetivibrionales_A;f__DSM-8532;g__Thermoclostridium;s__Thermoclostridium sp012519655	11	0	0	0	0.203099	0.576062	0.148947	1.54547	3.78111	1.30362	0	5.09013	1.18251	0.223406	0.337277	0	0.157662	0.137124	0	0	0	0	0	0	0	0	0	0	0	0	0	0	0	0	0	0	0	0	0	0	0	0
MAG303	D0-bin.3	2309188	80.21	2.99	6043	Desulfobacterota_G	d__Bacteria;p__Desulfobacterota_G;c__Syntrophorhabdia;o__Syntrophorhabdales;f__Syntrophorhabdaceae;g__Syntrophorhabdus;s__	33	3.31944	0.562546	2.72324	0.569034	0.161131	0.0811479	0	0	0	0	0	0	0	0	0	0	0	0	0	0	0	0	0	0	0	0	0	0	0	0	0	0	0	0	0	0	0	0	0	0	0
MAG247	C288-bin.16	2070762	79.81	1.27	5083	Bacillota_G	d__Bacteria;p__Bacillota_G;c__Limnochordia;o__DTU010;f__DTU012;g__DTU012;s__DTU012 sp012837335	13	0	0	0	0	0	0	0	0	0	0	0	0	0	0	0	0	0	0	0	0	0	0	0	0	0	0	0	0	0.156489	0.224705	0	0	0	0	0	0	0	0.838261	0.413694	0	0.120757
MAG212	C171-bin.12	2078873	79.54	1.29	5032	Desulfobacterota_G	d__Bacteria;p__Desulfobacterota_G;c__Syntrophorhabdia;o__Syntrophorhabdales;f__Syntrophorhabdaceae;g__Delta-02;s__Delta-02 sp002408185	20	0	0	0	0	0	0	0	0	0	0	0	0	0	0	0	0	0	0	0	0	0	0	0	0	0	0.583569	1.12011	1.63115	0.37928	0.589914	0.579956	0	0	0	0	0	0	0	0	0	0
MAG193	C102-bin.16	1960353	78.99	2.41	3924	Bacillota_B	d__Bacteria;p__Bacillota_B;c__Syntrophomonadia;o__Syntrophomonadales;f__Syntrophomonadaceae;g__JAAYJK01;s__JAAYJK01 sp012520725	25	0	0	0	0	0	0	0	0.0821653	0.0556442	0.139033	0.277265	0.212416	0.184845	1.00628	0.322108	0.189267	0.408323	0.236668	0.329239	0.963292	0.256341	1.38755	0.597158	0.262916	0	0.43625	0.759697	0.17007	0	0	0	0	0	0	0	0	0	0	0	0	0
MAG209	C129-bin.39	497019	78.97	0	22759	Aenigmatarchaeota	d__Archaea;p__Aenigmatarchaeota;c__Aenigmatarchaeia;o__CG10238-14;f__SCSR01;g__;s__	4	0	0	0	0	0	0	0	0	0	0	0	0	0	0	0	0	0	0	0	0.127946	0.221046	0.103244	6.57198	4.86023	2.83834	5.68914	3.5831	1.43954	0.0578797	0	0	0	0	0	0	0	0	0	0	0	0
MAG122	B216-bin.10	1896288	76.68	2.82	8095	Bacillota_A	d__Bacteria;p__Bacillota_A;c__Clostridia;o__Caldicoprobacterales;f__Caldicoprobacteraceae;g__DTU074;s__DTU074 sp002385885	16	0	0	0	0	0	0	0	0	0	0	0	0	0	0	0	0	0	0	0	0	0	0	0	0	0	0	0	0	1.02171	1.85489	1.51141	1.08837	1.39496	1.45701	1.27156	1.96988	1.35585	1.10059	1.6808	1.34404	0.0666378
MAG110	B171-bin.14	703247	76.41	0	77152	Patescibacteria	d__Bacteria;p__Patescibacteria;c__Dojkabacteria;o__SC72;f__SC72;g__UBA2177;s__UBA2177 sp012511375	4	0	0	0	0	0	0	0	0	0	0	0	0	0	0.941074	1.21746	0.462424	3.32642	5.45338	3.90284	7.53167	4.218	0.900211	18.4617	22.1892	0	5.9188	7.26581	0.0965137	7.22961	10.5826	0.105486	0	0	0	0	0	0	0	0	0	0
MAG39	A216-bin.37	1957136	76.08	0.71	3420	Bacillota_G	d__Bacteria;p__Bacillota_G;c__UBA4882;o__UBA8346;f__UBA8346;g__JAAYHS01;s__JAAYHS01 sp012735315	10	0	0	0	0	0	0	0	0	0	0	0	0	0	0	0	0	0	0	0	0	0	0	0	0	0	0	0	0	0	1.34497	0	1.47741	0.498802	0.3139	0.323481	0.40355	0.436764	0	0	0.0542096	0
MAG101	B102-bin.14	623197	75.71	0	57077	Patescibacteria	d__Bacteria;p__Patescibacteria;c__Microgenomatia;o__UBA12405;f__UBA12405;g__UBA12158;s__	5	0	0	0	0	0	0	0.0539477	0	0	0.178022	0.0641275	0.044836	0.231883	0.0975888	0.111315	0.52885	0.334537	0.570325	0.890928	2.60611	3.28018	1.03944	0.905357	2.34463	0.460076	0.0425699	0.0815567	0.0489899	0	0	0	0	0	0	0	0	0	0	0	0	0
MAG220	C171-bin.52	4625013	75.09	1.72	2207	Planctomycetota	d__Bacteria;p__Planctomycetota;c__Planctomycetia;o__Pirellulales;f__Thermoguttaceae;g__JAAYCB01;s__JAAYCB01 sp012744395	15	0	0.102125	0.159051	0	0	0	0	0	0	0	0	0	0	0.1248	0.187503	0	0.0720647	0.0871082	0.0898797	0.169988	0.121659	0.165813	0.173106	0.218423	0.112546	0.276053	0.366556	1.3175	0	0	0	0	0	0	0	0	0	0	0	0	0
MAG175	B6-bin.9	3479287	88.34	4.6	7028	Verrucomicrobiota	d__Bacteria;p__Verrucomicrobiota;c__Kiritimatiellia;o__RFP12;f__JAAYLN01;g__JAAYLN01;s__JAAYLN01 sp012514915	10	0.436909	0.533564	3.68296	0.230302	0.901544	0.228742	0.243687	0.109252	0.0952756	0.159534	0.513503	0.253787	0.161577	0.274833	0.313693	0	0	0	0	0.226291	0	0.280017	0.0941301	0.106241	0.058996	0.155172	0.146389	0.141207	0	0	0	0	0	0	0	0	0	0	0	0	0
MAG305	D0-bin.32	2311316	81.45	2.74	6567	Bacteroidota	d__Bacteria;p__Bacteroidota;c__Bacteroidia;o__Flavobacteriales;f__Flavobacteriaceae;g__Salinimicrobium;s__	14	3.07963	0.371271	0.378565	0.351694	0.192741	0.145347	0.190198	0.260341	0.192501	0.280889	0.200909	0.170331	0.140246	0.0385302	0	0	0	0	0	0	0	0	0	0	0	0	0	0	0	0	0	0	0	0	0	0	0	0	0	0	0
MAG276	C6-bin.22	2360650	76.41	3.54	3622	Bacillota_A	d__Bacteria;p__Bacillota_A;c__Clostridia;o__Lachnospirales;f__Lachnospiraceae;g__CAG-95;s__CAG-95 sp018384375	12	0	0.420178	0.581676	2.81299	0	0	0.109774	0	0	0	0	0	0	0	0	0	0.143239	0	0.285226	0.272735	0.166282	0.29582	0.245156	0.299226	0.22353	0.238325	0.206892	0.103491	0.0714367	0.0547628	0	0	0	0	0	0	0	0	0	0	0
MAG297	D0-bin.13	2473967	89.66	4.95	11225	Actinomycetota	d__Bacteria;p__Actinomycetota;c__Actinomycetia;o__Mycobacteriales;f__Mycobacteriaceae;g__Corynebacterium;s__	15	4.42095	0.140341	0.192237	0.11861	0.23936	0.106498	0.0809225	0	0	0	0.0642835	0	0	0	0	0	0	0	0	0	0	0	0	0	0	0	0	0	0.161044	0.304842	0.431326	0.0427372	0.146988	0.13416	0.0916227	0.15078	0.309158	0.171054	0.162331	0.176618	3.13288
MAG271	C54-bin.6	1547918	81.91	3.5	5403	Bacillota_A	d__Bacteria;p__Bacillota_A;c__Clostridia;o__Tissierellales;f__Peptoniphilaceae;g__JAAYQA01;s__JAAYQA01 sp012519495	11	0.0838853	0.562534	0.296902	0.480528	0.20449	0.342357	0.230816	0.535615	0.395764	1.08779	0.525184	0.481401	1.44839	0.554485	0.644778	1.19067	0.62528	0.765427	0.800691	0.524844	0.609057	0.472693	0.439617	0.532528	0.483071	0.388567	0.341179	0.379309	0.180374	0.170906	0.382429	0.122217	0.178117	0.208093	0.0948077	0.132191	0.161335	0.0799726	0.127629	0.0985274	0.891697
MAG238	C24-bin.1	1022634	77.93	7.38	2276	Bacillota	d__Bacteria;p__Bacillota;c__Bacilli;o__RFN20;f__CAG-826;g__UBA1424;s__UBA1424 sp023457325	9	0	0.957301	0.704188	0.6281	0.785917	0.896296	1.69162	0.279085	0.0984768	0.421734	0.221247	0.0676445	0.289913	0.288814	0.175148	0.256983	0.333836	0.212619	1.07443	0.851929	0.0895818	0.477881	0.124096	0.111868	0.135501	0.158154	0.229714	0.882193	0	0	0	0	0	0	0	0	0	0	0	0	0
MAG93	A75-bin.49	2526684	88.78	3.08	4315	Bacillota_B	d__Bacteria;p__Bacillota_B;c__Desulfotomaculia;o__Desulfotomaculales;f__Pelotomaculaceae;g__Syntrophopropionicum;s__Syntrophopropionicum sp018435055	29	0	0	0	0	0	0	0	0.489376	0.900266	0.161916	1.00549	1.47727	1.10268	1.3865	1.41505	0.685785	0.769919	0.659163	0.765441	1.2454	0.444754	0.460993	0.566677	0.479665	0.554702	0.439096	0.463621	0.623031	0	0	0	0	0	0	0	0	0	0	0	0	0
MAG311	D0-bin.41	1529418	81.69	6.13	3280	Bacillota	d__Bacteria;p__Bacillota;c__Bacilli;o__Staphylococcales;f__Salinicoccaceae;g__Aliicoccus;s__Aliicoccus persicus	8	2.7224	0	0	0	0	0	0	0	0	0	0	0	0	0	0	0	0	0	0	0	0	0	0	0	0	0	0	0	0	0	0	0	0	0	0	0	0	0	0	0	0
MAG18	A171-bin.50	2105677	76.43	1.36	2490	Bacteroidota	d__Bacteria;p__Bacteroidota;c__Bacteroidia;o__Bacteroidales;f__UBA1402;g__UBA8389;s__UBA8389 sp012718945	7	0	1.47059	0.939939	0.640428	0.0877699	0.0722854	0	0	0	0	0	0	0	0.0930727	0.0586096	0.0727292	0.768827	0.576752	0.703974	0.33724	0.525198	0.459439	0.703388	0.318353	0.381545	1.63458	0.498306	0.177743	0	0	0	0	0	0	0	0	0	0	0	0	0
MAG57	A336-bin.28	1304960	75.67	5.86	2800	Bacillota	d__Bacteria;p__Bacillota;c__Bacilli;o__Lactobacillales;f__Lactobacillaceae;g__Weissella;s__Weissella thailandensis	7	0	0	0	0	0	0	0	0	0	0	0	0	0	0	0	0	0	0	0	0	0	0	0	0	0	0	0	0	0	0	0	0	0	0	0	0	0	0	0.0520638	0	0.765039
MAG229	C183-bin.4	2419035	98.99	0.17	21622	Bacillota_A	d__Bacteria;p__Bacillota_A;c__Clostridia;o__Oscillospirales;f__Oscillospiraceae;g__DUPK01;s__	18	0	0	0	0	0	0	0	0	0	0	0	0	0	0	0	0	0	0	0	0	0	0	0	0	0	0	0	0	1.48397	2.39708	3.1943	1.13934	1.15938	1.06173	1.06908	1.16507	1.06622	0.801115	0.940941	0.815989	0
MAG288	C75-bin.38	3953295	96.99	2.44	6768	Bacteroidota	d__Bacteria;p__Bacteroidota;c__Bacteroidia;o__Bacteroidales;f__Prolixibacteraceae;g__SKHV01;s__	15	0	0	0	0	0	0	0	0	0	0	0	0	0	0	0.689315	1.95768	0.0948951	0	0.798552	0	0	0.13125	0	0	0	0	0	0.287315	0	0	0	0	0	0	0	0	0	0	0	0	0
MAG123	B216-bin.19	2064738	88.01	3.04	27022	Bacillota_G	d__Bacteria;p__Bacillota_G;c__Limnochordia;o__DTU010;f__DTU010;g__DTU010;s__	21	0	0	0	0	0	0	0	0	0	0	0	0	0	0	0	0	0	0	0	0	0	0	0	0	0	0	0	0	1.17339	1.91958	0.674799	1.32445	2.69731	1.87295	1.13351	1.02082	1.10228	1.49641	0.581936	0.644008	0.174252
MAG270	C54-bin.47	2858816	81.93	7.1	4272	Bacteroidota	d__Bacteria;p__Bacteroidota;c__Bacteroidia;o__Bacteroidales;f__Dysgonomonadaceae;g__Proteiniphilum;s__	11	0.219839	2.35887	2.39094	2.3908	0.861035	1.33939	1.31689	1.47909	1.44738	1.58996	1.73723	1.60664	1.53387	1.0362	1.69063	1.16425	0.927786	1.52394	0.873201	0.435371	0.438563	0.600989	0.359242	0.45237	0.508525	0.49891	0.374701	0.854251	0	0	0	0	0	0	0	0	0	0	0	0	0
MAG35	A216-bin.23	2086293	98.04	2.97	22208	Bacillota_G	d__Bacteria;p__Bacillota_G;c__Limnochordia;o__DTU087;f__DTU087;g__DTU087;s__DTU087 sp012839845	22	0	0	0	0	0	0	0	0	0	0	0	0	0	0	0	0	0	0	0	0	0	0	0	0	0	0	0	0	0.121101	0	0	2.72675	1.0122	1.09054	4.20857	1.423	1.50587	2.675	1.33322	1.3439	0.130767
MAG304	D0-bin.30	1923579	91.41	1.67	9716	Bacteroidota	d__Bacteria;p__Bacteroidota;c__Bacteroidia;o__Bacteroidales;f__UBA932;g__DMER64;s__DMER64 sp002409325	8	3.52833	1.34627	1.1395	1.17478	0.651175	0.773776	0.843403	0	0	0	0	0	0	0	0	0	0	0	0	0	0	0	0	0	0	0	0	0	0	0	0	0	0	0	0	0	0	0	0	0	0
MAG142	B336-bin.19	2292446	88.56	2.39	12626	Bacillota	d__Bacteria;p__Bacillota;c__Bacilli;o__Haloplasmatales;f__Turicibacteraceae;g__Turicibacter;s__Turicibacter bilis	8	0.16347	0.272487	0.136137	0.198965	0.088559	0.102821	0.0802483	0.0765319	0.0700478	0.114871	0.063787	0.107193	0.11679	0.281795	0.338108	0.365015	0.272416	0.295744	0.273484	0.351603	0.278046	0.301063	0.313197	0.330711	0.385717	0.289944	0.241871	0.200776	0.13509	0.122375	0.271215	0.0380504	0.0413208	0.0544999	0	0.0739147	0.0497092	0.0542051	0.116641	0.0595716	3.68831
MAG64	A408-bin.24	2107574	82.08	1.08	7593	Actinomycetota	d__Bacteria;p__Actinomycetota;c__Actinomycetia;o__Mycobacteriales;f__Mycobacteriaceae;g__Corynebacterium;s__Corynebacterium sp945631445	11	7.36687	1.55829	1.39119	0.892527	0.706106	0.385869	0.306384	0.198089	0.146253	0.200309	0.184308	0.158135	0.12938	0	0	0	0	0	0	0	0	0	0	0	0	0	0	0	0	0	0	0	0	0	0.172941	0.247385	0.402241	0.367922	0.276756	0.347551	5.0484
MAG55	A336-bin.19	1566146	81.29	2.44	3124	Bacillota_A	d__Bacteria;p__Bacillota_A;c__Clostridia;o__Tissierellales;f__Peptoniphilaceae;g__Gallicola;s__Gallicola sp012798975	8	0.361423	0.312728	0.107036	0.207486	0.125252	0.158504	0.113894	0.246293	0.282654	0.283352	0.160695	0.291055	0.271122	0.126111	0.307531	0.281647	0.1778	0.181441	0.114226	0.0797762	0.110025	0.059834	0.145988	0.158754	0.12564	0.147154	0.159915	0.166307	0.0876654	0.0822436	0.16169	0.0649755	0.0740287	0.107911	0.0536903	0.0818529	0.0782507	0.0458402	0.107928	0.0734589	1.40278
MAG174	B6-bin.7	1701525	79.74	2.1	4708	Bacteroidota	d__Bacteria;p__Bacteroidota;c__Bacteroidia;o__Bacteroidales;f__UBA932;g__DMER64;s__DMER64 sp002408205	7	0.170178	2.44557	2.55559	0.468336	1.60291	1.78281	0	0	0	0	0	0	0	0	0	0	0	0.54664	0	0.482883	0.995141	0.401007	0.930557	0.760664	0.754219	0.332214	0.685118	0.705872	0	0.0578375	0	0	0	0	0	0	0	0	0	0	0
MAG61	A384-bin.27	3040153	92.54	3.82	7866	Actinomycetota	d__Bacteria;p__Actinomycetota;c__Actinomycetia;o__Mycobacteriales;f__Mycobacteriaceae;g__Corynebacterium;s__Corynebacterium glutamicum	12	1.86139	1.06312	0.741599	0.838899	0.344957	0.304448	0.246927	0.0893094	0.0830292	0.11825	0.0710305	0.101008	0.0838955	0	0.0446682	0.0419875	0	0	0	0	0	0	0	0	0	0	0	0	0	0	0	0	0	0	0	0.0339372	0.0533615	0.0523349	0.0479497	0.0482684	0.825804
MAG248	C288-bin.2	1770884	99.38	1.12	25175	Bacillota	d__Bacteria;p__Bacillota;c__Bacilli;o__Lactobacillales;f__Streptococcaceae;g__Streptococcus;s__Streptococcus alactolyticus	10	2.27026	0.302449	0.20201	0.451956	0.324131	0.311669	0.278855	0.188229	0.173636	0.238055	0.140763	0.214295	0.211183	0.436547	0.603247	0.685276	0.187926	0.240927	0.212927	0.179804	0.19371	0.209641	0.143202	0.156036	0.184743	0.12625	0.121177	0.11237	1.87844	1.35865	2.78691	1.3632	1.2666	1.98831	1.22649	1.89027	1.8894	1.68267	2.47152	1.77421	25.0532
MAG26	A183-bin.29	2539967	98.6	1.22	53113	Bacillota_A	d__Bacteria;p__Bacillota_A;c__Clostridia;o__Acetivibrionales_A;f__DSM-8532;g__DTU059;s__DTU059 sp012842645	17	0	0	0	0	0	0	0	0	0	0	0	0	0	0	0	0	0	0	0	0	0	0	0	0	0	0	0	0	8.16055	10.5095	6.67847	1.04709	0.480724	1.21509	0.537637	0.40754	0.664851	0	0	0	0
MAG88	A75-bin.17	3326044	97.79	3.76	20906	Hydrogenedentota	d__Bacteria;p__Hydrogenedentota;c__Hydrogenedentia;o__Hydrogenedentiales;f__CAITNO01;g__JAAYJV01;s__JAAYJV01 sp002070275	14	0	0	0.074865	0	0.137304	0.123078	0.0535928	0.125458	0	0	0.376232	0.14202	0	2.0198	0	0	0.0639647	0	0	0	0	0	0	0	0	0	0	0	0	0	0	0	0	0	0	0	0	0	0	0	0
MAG51	A264-bin.27	2101407	97.2	1.82	33325	Bacillota_A	d__Bacteria;p__Bacillota_A;c__Clostridia;o__Tissierellales;f__Tepidimicrobiaceae;g__JAAYHX01;s__JAAYHX01 sp012735215	11	0	0	0	0	0	0	0	0	0	0	0	0	0	0	0	0	0	0	0	0	0	0	0	0	0	0	0	0	1.32443	0.589603	0.549927	0.388057	0.315588	0.0987955	1.21618	0.14066	0.214422	3.22067	0.854573	1.15985	2.4762
MAG29	A183-bin.4	2020909	96.61	2.2	37210	Bacillota_G	d__Bacteria;p__Bacillota_G;c__Limnochordia;o__DTU010;f__DTU012;g__;s__	15	0	0	0	0	0	0	0	0	0	0	0	0	0	0	0	0	0	0	0	0	0	0	0	0	0	0	0	0	16.5102	21.3486	11.555	0.604598	0.316967	0.274986	0	0	0	0	0	0	0
MAG256	C408-bin.1	1822527	96.54	1.64	14631	Bacteroidota	d__Bacteria;p__Bacteroidota;c__Bacteroidia;o__Bacteroidales;f__Dysgonomonadaceae;g__UBA4179;s__UBA4179 sp002381125	10	0	0	0	0	0.0446917	0	0	0	0	0	0	0	0	0	0	0	0	0	0	0	0	0	0	0	0	0	0	0	0	0	0	0	0	0	0	0	0	0	0	0	0.432396
MAG168	B6-bin.22	1827396	95	1.64	11975	Bacillota_A	d__Bacteria;p__Bacillota_A;c__Clostridia;o__Oscillospirales;f__Acutalibacteraceae;g__DTU089;s__	9	0	2.52055	3.26553	0.456082	0.542613	0	0.360061	0	0	0	0.0647816	0	0.0847495	0	0	0	0	0	0	0	0	0	0	0	0	0	0	0	0	0	0	0	0	0	0	0	0	0	0	0	0
MAG105	B129-bin.13	3477844	94.06	2.84	11435	Bacillota_A	d__Bacteria;p__Bacillota_A;c__Clostridia;o__Acetivibrionales_A;f__DSM-8532;g__JAAYJG01;s__	13	0	0	0.156675	0	0.169022	0	0	0	0	0	0	0	0	0	0	0	0	0	0	0.894272	0	0	1.2554	2.28971	0.138065	1.65559	1.07152	0.941746	0.845552	0	0	0	0	0	0	0	0	0	0	0	0
MAG167	B6-bin.14	3760061	93.34	2.75	7236	KSB1	d__Bacteria;p__KSB1;c__UBA2214;o__UBA2214;f__UBA2214;g__UBA2214;s__	15	3.07917	0.559639	3.56045	0.457704	0.261562	0	0	0	0	0	0	0	0	0	0	0	0	0	0	0	0	0	0	0	0	0	0	0	0	0	0	0	0	0	0	0	0	0	0	0	0
MAG169	B6-bin.26	3295964	91.63	1.61	11483	Bacteroidota	d__Bacteria;p__Bacteroidota;c__Bacteroidia;o__Bacteroidales;f__Prolixibacteraceae;g__UBA1413;s__	14	0.509584	2.38388	3.21576	1.62766	0	0	0	0	0	0	0	0	0	0	0	0	0	0	0	0	0	0	0	0	0	0	0	0	0	0	0	0	0	0	0	0	0	0	0	0	0
MAG25	A183-bin.21	2588073	91.33	1.05	9652	Bacillota_A	d__Bacteria;p__Bacillota_A;c__Clostridia;o__Lachnospirales;f__Lachnospiraceae;g__Mobilitalea;s__	16	0	0	0	0	0	0	0	0	0	0	0	0	0	0	0	0	0	0	0	0	0	0	0	0	0	0	0	0	2.66195	0.435665	0.488365	0	0	0	0	0	0	0	0	0	0
MAG272	C6-bin.13	2017505	87.11	3.88	2768	Bacteroidota	d__Bacteria;p__Bacteroidota;c__Bacteroidia;o__Bacteroidales;f__Rikenellaceae;g__JAJQAW01;s__	12	0.620017	1.36702	1.21988	2.42568	0.204559	0.265405	0.32542	0.495918	0.310518	0.194654	0.167812	0.120766	0.147754	0.377446	0.839437	1.27599	0.36442	0.793088	0.795887	0.506329	0.525182	0.549875	0.454163	0.702814	0.535061	0.303194	0.268513	0.287351	0	0	0	0.0526921	0.0440364	0	0	0	0	0	0	0	0
MAG289	C75-bin.49	1044601	75.02	7.24	2471	Bacillota	d__Bacteria;p__Bacillota;c__Bacilli;o__Erysipelotrichales;f__Erysipelotrichaceae;g__DUUI01;s__	9	0.171604	0.246103	0.148244	0.183963	0.0882062	0.0903219	0.101472	0.0655771	0	0.0927995	0	0.0580609	0.073287	0.717547	0.923508	1.4564	0.560285	0.745229	0.765898	0.412525	0.521496	0.491177	0.47748	0.555102	0.562395	0.543901	0.483241	0.508851	0.510892	0.812379	0.736799	0.114424	0.0764747	0.108999	0.0446566	0.0516941	0.0452872	0	0.0584502	0	0.337109
MAG287	C75-bin.37	2583468	94.42	2.08	7290	Bacteroidota	d__Bacteria;p__Bacteroidota;c__Bacteroidia;o__Bacteroidales;f__Marinilabiliaceae;g__Geofilum;s__Geofilum sp012838865	13	45.7864	26.9163	25.951	33.8695	5.89757	6.35369	7.14779	7.69637	4.5029	4.05583	3.49483	1.68171	2.30641	3.30147	3.09155	2.89642	1.89762	2.68254	2.01608	1.16426	1.97982	1.5099	1.45875	0.917043	0.650901	1.27751	1.14412	0.810829	1.0093	0.779415	0.345017	0.969122	0.51363	0.30415	0.33808	0.13128	0.121045	0.262897	0.153902	0.119223	0.179813
MAG95	A75-bin.58	2394998	88.84	3.72	7089	Verrucomicrobiota	d__Bacteria;p__Verrucomicrobiota;c__Verrucomicrobiae;o__Pedosphaerales;f__UBA1412;g__UBA1412;s__	10	0.28316	0.42492	0.495209	0	0.977314	0.445513	0.0956548	0.645542	0.680866	0.366644	0.67951	0.562761	0.305036	1.65564	0.770256	0	0.479694	0.281118	0	1.33127	0.253032	0	0.101755	0.105277	0	0.370833	0.647299	0	0.193093	0.272943	0	0	0	0	0	0	0	0	0	0	0
MAG153	B432-bin.32	2273464	79.21	1	6090	Actinomycetota	d__Bacteria;p__Actinomycetota;c__Actinomycetia;o__Mycobacteriales;f__Mycobacteriaceae;g__Corynebacterium;s__Corynebacterium frankenforstense	14	0	0	0	0	0	0	0	0	0	0	0	0	0	0	0	0	0	0	0	0	0	0	0	0	0	0	0	0	0	0	0	0	0	0	0	0	0	0	0	0	0
MAG136	B312-bin.22	2118613	92.67	3.83	9905	Bacillota	d__Bacteria;p__Bacillota;c__Bacilli;o__Lactobacillales;f__Carnobacteriaceae;g__Desemzia;s__Desemzia incerta	11	0	0	0	0	0	0	0	0	0	0	0	0	0	0	0	0.0508608	0	0	0	0	0	0	0	0	0	0	0	0	0	0	0	0	0	0	0	0	0	0	0	0	1.49114
MAG295	D0-bin.1	1521694	79.58	3.97	6151	Bacillota	d__Bacteria;p__Bacillota;c__Bacilli;o__Lactobacillales;f__Aerococcaceae;g__Ruoffia;s__Ruoffia tabacinasalis	8	3.44462	0.126205	0.0917449	0.161578	0.0790615	0.154493	0.102123	0.206058	0.164623	0.218884	0.108806	0.123025	0.244151	0	0	0	0	0	0	0	0	0	0	0	0	0	0	0	0.0942891	0	0	0	0	0	0.0913553	0.0482485	0	0.20986	0.145561	0.0945822	0.528705
MAG137	B312-bin.31	2119173	98.25	0.76	33957	Bacillota_F	d__Bacteria;p__Bacillota_F;c__Halanaerobiia;o__Halanaerobiales;f__DTU029;g__DTU029;s__DTU029 sp001512435	13	0	0	0	0	0	0	0	0	0	0	0	0	0	0	0	0	0	0	0	0	0	0	0	0	0	0	0	0	0	0	0	0.245519	0	0	0.287479	0.357374	0.420763	3.66753	11.8914	18.3788	1.39919
MAG227	C183-bin.25	3601758	97.62	2.8	27813	Bacillota_A	d__Bacteria;p__Bacillota_A;c__Clostridia;o__Acetivibrionales_A;f__DSM-8532;g__Thermoclostridium;s__	17	0	0	0	0	0	0	0	0	0	0	0	0	0	0	0	0	0	0	0	0	0	0	0	0	0	0	0	0	7.78992	3.38644	8.94249	0	0	0	0	0	0	0	0	0	0
MAG172	B6-bin.48	2494620	96.99	1.37	14586	Bacteroidota	d__Bacteria;p__Bacteroidota;c__Bacteroidia;o__Bacteroidales;f__Dysgonomonadaceae;g__Fermentimonas;s__	14	7.45645	5.77801	5.0645	8.32594	1.63603	2.15277	2.91043	1.67441	1.47234	1.43235	1.23912	1.40413	1.50744	0.980467	0.963061	0.971745	0.549179	0.399642	0.431843	0.325337	0.301001	0.307021	0.299979	0.245166	0.236943	0.178116	0.218919	0.156582	0.275759	0.293575	0.145468	0.624869	0.254182	0.229374	0.352983	0.223151	0.156569	0.455841	0.255272	0.259578	0.268787
MAG294	C90-bin.39	2557006	95.72	1.17	7995	Pseudomonadota	d__Bacteria;p__Pseudomonadota;c__Gammaproteobacteria;o__Pseudomonadales;f__Moraxellaceae;g__Acinetobacter;s__Acinetobacter lwoffii_C	22	0	0	0	0	0	0	0	0	0	0	0	0	0	0	0	0	0	0	2.13637	0	0	0	0	0	0	0	0	0	0	0	0	0	0	0	0	0	0	0	0	0	0
MAG181	B75-bin.38	2117332	95.32	0.56	33217	Bacteroidota	d__Bacteria;p__Bacteroidota;c__Bacteroidia;o__Bacteroidales;f__WCHB1-69;g__UBA5429;s__UBA5429 sp002427605	7	0	8.89815	7.92237	8.13902	14.8277	18.9468	19.0387	10.954	11.8722	4.95952	10.061	7.38341	3.04544	5.08542	4.39132	2.68502	7.34837	7.84882	1.33269	7.54077	10.6257	1.35699	1.35071	6.94125	1.38278	6.50174	9.94044	2.08824	0.143326	0.216903	0	0	0	0	0	0.0893262	0.0586611	0.0345155	0.0434823	0	0
MAG69	A432-bin.34	3085400	95.19	2.36	64928	Bacillota_A	d__Bacteria;p__Bacillota_A;c__Thermosediminibacteria;o__Thermosediminibacterales;f__Tepidanaerobacteraceae;g__;s__	23	0	0	0	0	0	0	0	0	0	0	0	0	0	0	0	0	0	0	0	0	0	0	0	0	0	0	0	0	4.03407	3.68057	3.52112	4.51939	3.27788	4.04079	4.43314	4.17156	4.06887	5.28586	5.52812	5.66091	3.16357
MAG119	B183-bin.49	2212378	95.17	1.36	21371	Bacillota_A	d__Bacteria;p__Bacillota_A;c__Clostridia;o__Oscillospirales;f__CAG-272;g__DTU078;s__DTU078 sp012840355	11	0	0	0	0	0	0	0	0	0	0	0	0	0	0	0	0	0	0	0	0	0	0	0	0	0	0	0	0	1.7494	2.56299	2.22726	0.18073	0.0851429	0.134077	0.176044	0.115578	0.114262	0	0	0	0
MAG173	B6-bin.5	2551640	91.4	3.25	9609	Desulfobacterota	d__Bacteria;p__Desulfobacterota;c__Syntrophia;o__Syntrophales;f__Smithellaceae;g__UBA8904;s__UBA8904 sp002070455	36	21.8408	7.44136	10.9904	5.39979	0.360326	0.211379	0.160784	0	0	0	0	0	0	0	0	0	0	0	0	0	0	0	0	0	0	0	0	0	0	0	0	0	0	0	0	0	0	0	0	0	0
MAG135	B312-bin.11	1586184	82.65	1.72	7354	Bacillota	d__Bacteria;p__Bacillota;c__Bacilli;o__Lactobacillales;f__Carnobacteriaceae;g__Atopostipes;s__	8	3.1508	1.23074	0.548393	1.76211	0.392217	1.52211	0.938149	1.31783	1.07586	2.05264	0.237542	0.309053	2.11622	0	0	0.0541282	0	0	0	0	0	0	0	0	0	0	0	0	0.0686245	0.113042	0.0564942	0	0	0	0.161665	0.242795	0.200451	0.3197	0.438614	0.304295	2.10532
MAG81	A6-bin.17	1649603	90.38	1.98	28730	Bacteroidota	d__Bacteria;p__Bacteroidota;c__Bacteroidia;o__Bacteroidales;f__UBA932;g__DMER64;s__DMER64 sp002427525	8	0.525432	5.02216	4.14243	10.4301	146.257	183.963	173.478	198.915	193.517	199.875	187.303	215.632	258.216	162.864	126.106	147.285	78.0497	40.8659	55.9081	30.8185	31.9117	24.3896	9.30425	7.12878	8.63217	4.44485	14.6801	5.75932	0.385974	1.14571	0.082863	0	0	0	0.0573208	0.0404267	0.0597441	0.0467399	0.0343063	0.0953682	0.0724441
MAG21	A183-bin.11	2056744	86.63	2.63	7106	Bacillota_A	d__Bacteria;p__Bacillota_A;c__Clostridia;o__Tissierellales;f__Tepidimicrobiaceae;g__DUMS01;s__DUMS01 sp012839745	14	0	0	0	0	0	0	0	0	0	0	0	0	0	0	0	0	0	0	0	0	0	0	0	0	0	0	0	0	2.39037	1.40452	1.906	0.114797	0.0977481	0.387932	0.180687	0.160296	0.169634	0.152303	0.202256	0.276217	0
MAG283	C75-bin.23	1607420	79.03	3.06	3220	Chloroflexota	d__Bacteria;p__Chloroflexota;c__Anaerolineae;o__Anaerolineales;f__Anaerolineaceae;g__T78;s__	7	0	0.937741	0.893609	1.43911	0.41289	0.315754	0.525215	0.24807	0.277896	1.21605	0.502454	0.71086	1.35439	0.375369	0.813916	1.66339	0.229079	0.553636	0.832925	0.160116	0.378324	0.505433	0	0.0972085	0.476683	0	0	0.0495928	0.0555794	0.0376521	0.130885	0	0	0	0	0	0	0	0	0	0
MAG246	C24-bin.7	2250203	76.38	1.38	11493	Bacillota_A	d__Bacteria;p__Bacillota_A;c__Clostridia;o__Clostridiales;f__Clostridiaceae;g__JG1575;s__JG1575 sp012511315	17	4.15931	12.9571	3.003	4.27964	3.26868	3.57402	3.70368	1.83603	1.53222	2.07334	1.40463	1.75053	1.68392	0.337723	0.441153	0.295542	0.109914	0.0993674	0.0905403	0.0431534	0.0506751	0.0919693	0.0569583	0.0619463	0.0809378	0.101843	0.0909363	0.113306	0.0560286	0.0417491	0.0705205	0	0	0	0.0410348	0.0365591	0.0461488	0.0560326	0.0740434	0.061633	0.383021
MAG306	D0-bin.33	2228456	75.34	2.3	4351	Actinomycetota	d__Bacteria;p__Actinomycetota;c__Actinomycetia;o__Actinomycetales;f__Dermabacteraceae;g__Brachybacterium;s__Brachybacterium massiliense	12	4.00904	0.26025	0.244175	0.224696	0.589779	0.32391	0.193563	0.389436	0.535008	0.544361	0.37432	0.387322	0.430267	0	0.0502478	0.101994	0	0	0	0	0	0.0425196	0	0	0	0	0	0	0.231529	0.115337	0.256785	0.162318	0.230946	0.168537	0.157691	0.128992	0.178607	0.131896	0.0940523	0.126864	0.502105
MAG16	A171-bin.42	3407644	97.46	3.97	27665	Bacteroidota	d__Bacteria;p__Bacteroidota;c__Bacteroidia;o__Bacteroidales;f__VadinHA17;g__SR-FBR-E99;s__SR-FBR-E99 sp018262715	15	7.32361	7.17912	8.54627	3.58954	0.475988	0.229221	0.0924733	0	0	0	0	0	0	0	0	0	0	0	0	0	0	0	0.100223	0	0	3.54315	0.790205	0	0.236837	0.051152	0	0	0	0	0	0	0	0	0	0	0
MAG301	D0-bin.24	3575465	95.16	2.8	7760	Bacteroidota	d__Bacteria;p__Bacteroidota;c__Bacteroidia;o__Bacteroidales;f__Prolixibacteraceae;g__UBA1413;s__	15	4.0262	2.75106	2.57672	1.16749	0	0	0	0	0	0	0	0	0	0	0	0	0	0	0	0	0	0	0	0	0	0	0	0	0	0	0	0	0	0	0	0	0	0	0	0	0
MAG91	A75-bin.39	2450669	89.86	1.45	14043	Verrucomicrobiota	d__Bacteria;p__Verrucomicrobiota;c__Kiritimatiellia;o__RFP12;f__UBA3636;g__JAAZFF01;s__	9	0.091912	2.377	7.01904	0.642563	6.05209	1.74571	1.03139	2.14753	1.81031	1.35779	5.37504	5.20218	1.57226	4.3596	6.66911	0.725024	0.510907	1.00883	0.637706	3.43687	0.750352	5.24796	0.365478	0.881356	0.566691	2.26916	3.10374	3.48837	0.846852	0.629105	0.19203	0.168708	0.169043	0.212654	0.174999	0.150378	0.173025	0.120026	0.0517649	0.0949052	0
MAG281	C6-bin.42	2207212	88.78	0.88	50824	Pseudomonadota	d__Bacteria;p__Pseudomonadota;c__Gammaproteobacteria;o__JAABTG01;f__JAABTG01;g__JAGNLM01;s__	17	9.43597	12.2314	11.0004	13.8951	0.883099	1.17138	0.531757	0.053002	0	0	0	0	0	0	0	0	0	0	0	0	0	0	0	0	0	0	0	0	0	0	0	0	0	0	0	0	0	0	0	0	0
MAG45	A24-bin.31	1914083	95.13	1.31	4858	Bacillota_A	d__Bacteria;p__Bacillota_A;c__Clostridia;o__Oscillospirales;f__Ruminococcaceae;g__JAAYSD01;s__	10	0	1.54855	2.0166	2.2419	1.86781	1.73715	1.60864	0.739506	0.693056	1.46094	1.0611	0.8379	0.558164	0.209677	0.519116	0.232472	0	0	0.0766734	0	0	0	0	0	0	0.134014	0.0625121	0.0798825	0.072794	0	0	0	0	0	0	0	0	0	0	0	0
MAG90	A75-bin.27	2590882	91.06	5.19	16196	Bacteroidota	d__Bacteria;p__Bacteroidota;c__Bacteroidia;o__Bacteroidales;f__Dysgonomonadaceae;g__Fermentimonas;s__Fermentimonas sp002398875	15	0	0.329622	0.298866	0.404641	0.302391	0.438899	2.29817	1.21378	1.38253	1.57545	1.50895	1.11264	1.76995	1.83226	2.00297	2.01096	0.657991	1.10846	0.919	0.547554	0.994893	0.550723	0.330204	0.870603	0.382329	0.133572	0.105172	1.23681	0.0578612	0.0664492	0	0.157737	0.0769218	0.0683285	0.232615	0.109626	0.0509063	0.213759	0.473322	0.076307	1.35416
MAG203	C102-bin.7	2086130	83.98	5.23	4402	Bacteroidota	d__Bacteria;p__Bacteroidota;c__Bacteroidia;o__Bacteroidales;f__Dysgonomonadaceae;g__JAAYFB01;s__JAAYFB01 sp012728465	9	4.19671	2.48563	2.38009	4.25985	1.46045	1.20148	1.67285	0.502248	0.404936	0.468492	0.450072	0.369995	0.281959	1.15061	1.49	1.14251	0.983163	1.22008	1.13262	0.966845	0.6983	1.63914	1.09518	0.910559	0.80132	0.537953	0.611319	0.597515	0.413831	0.326205	0.128116	0.930009	0.503468	0.279174	0.207635	0.179297	0.136233	0.130337	0.098388	0.112252	0
MAG151	B384-bin.23	2267215	83.39	5.82	2462	Bacillota	d__Bacteria;p__Bacillota;c__Bacilli;o__Lactobacillales;f__Lactobacillaceae;g__Lacticaseibacillus;s__	15	0	0	0	0	0	0	0	0	0	0	0	0	0	0	0	0	0	0	0	0	0	0	0	0	0	0	0	0	0	0	0	0	0	0	0	0	0	0	0	0	0
MAG145	B360-bin.21	1270255	80.96	2.59	8256	Bacillota_A	d__Bacteria;p__Bacillota_A;c__Clostridia;o__Tissierellales;f__Peptoniphilaceae;g__Anaerococcus;s__	8	0.378594	0	0	0.0702825	0	0	0	0	0	0.0359272	0	0.0453908	0.037071	0	0	0	0	0	0	0	0	0	0	0	0	0	0	0	0.905199	0.866123	0.773971	0.135828	0.126631	0.141409	0.217649	0.382528	0.313359	0.345689	0.461871	0.335606	2.6756
MAG207	C129-bin.31	3464997	100	0.82	13620	Halobacteriota	d__Archaea;p__Halobacteriota;c__Methanosarcinia;o__Methanosarcinales;f__Methanosarcinaceae;g__Methanosarcina;s__Methanosarcina mazei	126	0.274396	0.191994	0.160492	0.170024	0.51555	0.216814	0.134	2.72403	1.89345	2.54617	4.84306	2.34379	8.04682	11.0237	16.6718	12.7672	9.7506	12.3812	13.1692	11.3887	10.867	11.8261	4.45088	3.05504	2.65425	0.332391	0.141839	0.0910057	0	0	0	0	0	0	0	0	0	0	0	0	0
MAG34	A216-bin.20	954254	99.9	0.32	13324	Bacillota	d__Bacteria;p__Bacillota;c__Bacilli;o__RFN20;f__CAG-826;g__UBA5455;s__UBA5455 sp002427365	4	0	1.29777	0.874367	1.44178	0.381651	0.247471	0.692231	0	0	0	0	0	0	0	0	0	0	0	0	0	0	0	0	0	0	0	0	0	0.595475	0.168926	0	2.34845	0.870808	0.229874	1.22762	0.906477	0.262888	1.35191	0.58135	0.602187	0.450133
MAG40	A216-bin.38	3874729	98.66	0.56	70573	Bacillota_A	d__Bacteria;p__Bacillota_A;c__Clostridia;o__Acetivibrionales;f__Acetivibrionaceae;g__Hungateiclostridium;s__Hungateiclostridium sp001512505	17	0	0	0	0	0	0	0	0	0	0	0	0	0	0	0	0	0	0	0	0	0	0	0	0	0	0	0	0	6.01889	5.25495	2.09621	4.75663	0.833397	1.50841	1.83732	1.3225	2.67779	0	2.07748	0	0
MAG277	C6-bin.23	2651514	96.72	0.61	21817	Bacteroidota	d__Bacteria;p__Bacteroidota;c__Bacteroidia;o__Bacteroidales;f__Dysgonomonadaceae;g__UBA2632;s__UBA2632 sp012840785	12	19.2829	4.42726	4.44549	14.1449	1.77145	1.78736	2.6198	0.779661	0.609911	0.496229	0.585424	0.506362	0.436921	0.712211	1.13109	0.680258	0.391851	0.346755	0.331586	0.360977	0.211365	0.524897	0.33382	0.300631	0.195223	0.149396	0.130705	0.135072	0.832869	0.571198	0.162519	1.10299	0.413517	0.273371	0.978084	0.434823	0.306912	1.07331	0.670002	0.615815	0.138619
MAG268	C54-bin.32	2723511	96.2	0.56	27331	Bacteroidota	d__Bacteria;p__Bacteroidota;c__Bacteroidia;o__Bacteroidales;f__Marinilabiliaceae;g__Geofilum;s__Geofilum sp002427105	12	0.347844	0.937713	0.839418	0.300593	2.63998	4.78374	0.148027	7.61285	2.80719	5.89622	1.40877	0.616626	4.06413	0.210643	0.717616	0.412884	0.140251	0.0782215	0	0	0	0	0	0	0	0	0	0	0	0	0	0.0687337	0	0.0720603	0.0799013	0	0	0.119723	0.170946	0	0
MAG293	C90-bin.38	2654602	95.52	2.02	23799	Bacillota_B	d__Bacteria;p__Bacillota_B;c__Syntrophomonadia;o__Syntrophomonadales;f__Syntrophomonadaceae;g__UBA1368;s__UBA1368 sp002305965	31	0	0.265742	0.618546	1.09572	3.71407	1.40146	2.68446	0.670525	1.11991	1.66692	0.903141	1.54289	1.22728	2.20098	2.72301	3.38191	8.23351	8.7725	9.79189	19.0811	21.7671	33.0877	21.9802	22.0859	16.9469	9.32977	14.007	19.5956	0	0	0	0	0	0	0	0	0	0	0	0	0
MAG121	B183-bin.7	2272548	94.92	1.38	12548	Bacillota_H	d__Bacteria;p__Bacillota_H;c__UBA994;o__UBA5500;f__UBA5500;g__UBA5500;s__	10	0	0	0	0	0	0	0	0	0	0.0661133	0	0	0.109861	0	0	0	0	0	0	0	0	0	0	0	0.0535371	0	0	0	0.124762	2.2842	1.53245	0	0	0	0	0	0	0	0	0	0
MAG254	C360-bin.7	2252992	94.07	0.88	42650	Bacillota_G	d__Bacteria;p__Bacillota_G;c__UBA4882;o__UBA10575;f__UBA10575;g__Capillibacterium;s__Capillibacterium sp012727425	18	0	0	0	0	0	0	0	0	0	0	0	0	0	0	0	0	0	0	0	0	0	0	0	0	0	0	0	0	0.295547	0.129137	0	12.969	0.622866	1.23728	10.2441	0.302383	6.32432	8.17468	0.646723	7.63365	0.200682
MAG102	B102-bin.41	2735994	88.81	1.4	27729	Bacillota_A	d__Bacteria;p__Bacillota_A;c__Clostridia;o__Acetivibrionales_A;f__DSM-8532;g__DTU059;s__	16	0	0.354268	0.567835	0.193856	2.46878	2.21058	0.523639	3.03391	1.91028	1.43082	4.13592	3.8522	1.14862	0.676354	2.60822	1.11128	2.01806	2.0594	0.63095	2.71475	2.72662	1.58783	1.31959	1.45642	0.986471	1.0917	0.776882	0.721905	0.163019	0.0580903	0	0	0	0	0.0466979	0.0502728	0	0	0.0946146	0	0.0986782
MAG70	A432-bin.38	1466774	86.13	0.53	23611	Methanobacteriota	d__Archaea;p__Methanobacteriota;c__Methanobacteria;o__Methanobacteriales;f__Methanobacteriaceae;g__Methanobrevibacter_A;s__Methanobrevibacter_A sp900769095	70	0.197452	0.144428	0.156615	0.119955	0.234428	0.172878	0.106676	0.165206	0.139979	0.189513	0.126761	0.148555	0.160293	0.101283	0.146961	0.0659413	0.0560057	0.0579435	0.0460077	0.0975238	0.0669876	0.141111	0.0389012	0.0550238	0.0566244	0	0.057371	0.0592695	0.184286	0.136593	0.144549	0	0	0	0	0	0	0.0705163	0	0	0.35452
MAG300	D0-bin.19	1945330	85.48	1.22	10068	Bacteroidota	d__Bacteria;p__Bacteroidota;c__Bacteroidia;o__Sphingobacteriales;f__Sphingobacteriaceae;g__;s__	14	3.8334	0	0.0839747	0	0.412241	0.0661889	0.0807922	0.127823	0.0813689	0.0792779	0.184875	0.167138	0	0	0	0	0	0	0	0	0	0	0	0	0	0	0	0	0	0	0	0	0	0	0	0	0	0	0	0	0
MAG15	A171-bin.29	1131850	84.55	2	3578	Bacillota	d__Bacteria;p__Bacillota;c__Bacilli;o__ML615J-28;f__CAG-698;g__JAEYQM01;s__	3	0	0.17637	0.106222	0	0	0	0	0	0	0	0	0	0	0	0	0	0	0	0	0	0	0	0	0	0	1.85993	0	0	0.252899	0	0	0	0	0	0	0	0	0	0	0	0
MAG36	A216-bin.29	1590526	84.45	0.67	3234	Bacillota_A	d__Bacteria;p__Bacillota_A;c__Clostridia;o__Oscillospirales;f__Acutalibacteraceae;g__DTU053;s__DTU053 sp001512765	11	0	0	0	0	0	0	0	0	0	0	0	0	0	0	0	0	0	0	0	0	0	0	0	0	0	0	0	0	0.341624	0.085751	0	1.43546	1.36171	0.892385	1.21814	1.20596	0.15994	1.14197	0.273415	0.113627	0.125035
MAG68	A432-bin.2	2437163	81.6	1.34	5664	Actinomycetota	d__Bacteria;p__Actinomycetota;c__Actinomycetia;o__Mycobacteriales;f__Mycobacteriaceae;g__Corynebacterium;s__Corynebacterium variabile	15	0	0	0	0	0	0	0	0	0	0	0	0	0	0.0576252	0	0.0678658	0.0574394	0.0540629	0	0	0	0.0448892	0	0	0.0522211	0	0	0	0	0	0	0	0	0	0	0	0	0	0	0	0
MAG62	A408-bin.1	1287327	76.87	0.49	2531	Actinomycetota	d__Bacteria;p__Actinomycetota;c__Coriobacteriia;o__Coriobacteriales;f__Eggerthellaceae;g__W1P20-047;s__W1P20-047 sp004555335	9	0	0	0	0	0	0	0	0	0	0	0	0	0	0	0	0	0	0	0	0	0	0	0	0	0	0	0	0	0	0	0	0	0	0	0	0	0	0	0	0	0.120371
MAG3	A102-bin.20	1604533	75.82	0.96	4954	Bacillota_A	d__Bacteria;p__Bacillota_A;c__Clostridia;o__Oscillospirales;f__CAG-272;g__JAAZGC01;s__JAAZGC01 sp012511425	6	0	0	0.148616	0	0.970406	0.289413	0.14014	0.164123	0	0.137278	0	0	0	0.0758567	0.395163	0	0.239459	0.430416	0	1.52113	0.929807	0.460166	0.154112	0.442965	0.430662	0.070593	0.092781	0.459758	0	0	0	0	0	0	0	0	0	0	0	0	0
MAG244	C24-bin.39	1971715	80.09	8.6	3060	Chloroflexota	d__Bacteria;p__Chloroflexota;c__Anaerolineae;o__Anaerolineales;f__Anaerolineaceae;g__T78;s__	13	0.565257	3.4922	2.8708	3.03829	2.60591	2.02966	2.04222	0.782879	0.700765	1.68239	0.727091	0.702597	0.754908	0.232844	0.315824	0.502646	0.113559	0.206919	0.462712	0.137628	0.23439	0.128178	0.135069	0.401681	0.377746	0.152346	0.257286	0.744555	0.518533	0.487937	1.74852	0	0	0	0	0	0	0	0	0	0
MAG279	C6-bin.30	1634569	78.22	8.39	2211	Pseudomonadota	d__Bacteria;p__Pseudomonadota;c__Gammaproteobacteria;o__Burkholderiales;f__Burkholderiaceae_C;g__Oligella;s__	18	2.12596	1.07685	0.756683	2.32907	0.456324	0.543229	0.934065	0.277234	0.317954	0.301111	0.234106	0.364364	0.224232	0.062891	0.142515	0.152261	0	0.0502865	0.0508393	0	0	0.0450174	0.0434087	0	0.0448277	0	0	0	0.253583	0.204249	0.0786935	0.188823	0.0944628	0.0622457	0.186262	0.0993634	0.0614904	0.150005	0.0673087	0.0793898	0
MAG160	B45-bin.4	1237982	94.67	3.03	10293	Bacillota	d__Bacteria;p__Bacillota;c__Bacilli;o__Acholeplasmatales;f__Acholeplasmataceae;g__DUPY01;s__DUPY01 sp012838065	8	0	0.156884	0.0799637	1.05247	0.323714	1.11434	2.29604	1.30909	2.76503	0.414824	0.592183	0.316209	1.20071	0.401556	0.261345	0.395905	0.507564	0.39144	0.564131	0.110459	0.226772	0.171909	0.497739	0.155177	0.237792	0.887682	0.617534	0.402382	0.0489281	0	0	0.0747265	0	0	0	0	0	0	0	0	0
MAG89	A75-bin.24	2308301	93.28	1.88	6268	Bacteroidota	d__Bacteria;p__Bacteroidota;c__Bacteroidia;o__Bacteroidales;f__UBA1402;g__UBA8389;s__	15	1.79171	2.24723	1.40871	2.86529	0.400177	0.289412	0.312788	0.170571	0.103056	0.0534738	0	0	0	1.78931	0.550598	0.588148	0.753235	0.486059	0.519643	0.217565	0.194162	0.165039	0.19774	0.0627979	0.0601544	0.273731	0.175964	0.298195	0	0	0	0.185936	0.0468689	0	0.167338	0.0572004	0	0.168018	0.0651539	0.0444688	0
MAG104	B129-bin.12	1995646	90.79	2.82	9304	Bacillota_A	d__Bacteria;p__Bacillota_A;c__Clostridia;o__Christensenellales;f__CAG-74;g__DTU024;s__	12	0	0	0	0	0.248071	0.302466	0.287506	0.932347	0.902814	1.19981	1.00067	1.16518	1.13308	1.09473	1.47981	1.81937	1.22321	2.01089	1.77157	1.18059	2.29786	1.33186	1.88372	2.63815	2.09569	1.67305	1.33735	2.03619	0.284272	0.329418	0.0790805	0	0	0	0	0	0	0	0	0	0
MAG171	B6-bin.43	2662885	92.34	1.75	12765	Bacteroidota	d__Bacteria;p__Bacteroidota;c__Bacteroidia;o__Flavobacteriales;f__Flavobacteriaceae;g__Gelidibacter;s__	20	6.16881	3.43356	3.782	3.00179	3.91729	1.84616	2.16372	1.2782	1.01995	1.49231	1.69041	1.29656	0.671719	0.188858	0.171276	0.0874325	0.0435615	0.0465508	0	0.0412184	0	0.0522561	0	0	0	0	0	0	0.107749	0.106996	0	0	0	0	0	0	0	0	0	0	0
MAG302	D0-bin.29	1688149	76.25	7.58	2808	Bacillota	d__Bacteria;p__Bacillota;c__Bacilli;o__Staphylococcales;f__Salinicoccaceae;g__Salinicoccus;s__Salinicoccus sp001265075	10	2.68762	0.314035	0.198995	0.335392	0.418638	0.508786	0.29481	0.493113	0.48607	0.612476	0.332904	0.462313	0.716383	0.0923342	0.142462	0.199292	0	0	0	0	0	0	0	0	0	0	0.038359	0.0552179	0	0.0396822	0.086981	0	0	0	0	0	0	0	0	0	0.107438
MAG52	A312-bin.10	2455306	94.47	1.75	6553	Actinomycetota	d__Bacteria;p__Actinomycetota;c__Actinomycetia;o__Mycobacteriales;f__Mycobacteriaceae;g__Corynebacterium;s__Corynebacterium stationis	14	11.6521	3.28567	2.6315	3.32643	1.29263	0.975585	0.853658	0.641013	0.727295	0.907093	0.537743	0.818064	0.655114	0.149665	0.275148	0.262004	0.0757968	0.098628	0.0763022	0.0799641	0.066875	0.0907933	0.0970224	0.0782	0.0830411	0.0810974	0.0675273	0.0944482	0.280145	0.353166	0.532094	0.158976	0.240892	0.240156	0.382007	0.626918	0.863874	0.860544	0.922861	0.941845	13.0777
MAG67	A432-bin.13	1483638	96.51	1.54	6484	Bacillota_A	d__Bacteria;p__Bacillota_A;c__Clostridia;o__Peptostreptococcales;f__Anaerovoracaceae;g__Lentihominibacter;s__Lentihominibacter sp022775805	15	0	0	0	0	0.0394959	0	0	0	0	0	0	0	0	0.0572622	0.0691097	0.0988287	0.052557	0.0550118	0.0660178	0.0642067	0.0642444	0.0538395	0.0482607	0.0566034	0.0560193	0	0	0.0413667	0	0	0.0421785	0	0	0	0	0	0	0	0	0	0.177405
MAG226	C183-bin.22	2022610	96.31	0.79	35768	Bacillota_B	d__Bacteria;p__Bacillota_B;c__DSM-12270;o__Thermacetogeniales;f__Thermacetogeniaceae;g__DTU068;s__DTU068 sp012840405	42	0	0	0	0	0	0	0	0	0	0	0	0	0	0	0	0	0	0	0	0	0	0	0	0	0	0	0	0	2.45336	1.68758	3.46715	0.0784668	0.0465048	0.0504697	0.0406242	0	0	0.0419726	0.0466838	0	0.11374
MAG267	C54-bin.13	2412466	95.54	1.68	21562	Bacillota_A	d__Bacteria;p__Bacillota_A;c__Clostridia;o__Lachnospirales;f__Lachnospiraceae;g__Mobilitalea;s__Mobilitalea sp012518975	9	0	0	0	0.0840509	1.64305	1.78025	1.15742	1.57258	1.83855	2.04231	1.5456	0.550263	5.65489	0	0	0.0707417	0	0	0	0	0	0	0	0	0	0	0	0	0	0	0	0.034857	0	0.136252	0	0.160957	0.0497716	0	0.0536001	0	0
MAG86	A6-bin.7	1735655	94.53	2.6	6029	Bacteroidota	d__Bacteria;p__Bacteroidota;c__Bacteroidia;o__Bacteroidales;f__Paludibacteraceae;g__W0P28-013;s__W0P28-013 sp012837685	13	0	3.68071	2.5494	3.19559	0.611413	0.624794	4.57235	0.494621	0.330319	1.43249	0.458804	0.133961	0.398337	0.215426	0.146128	0.250796	0.655839	0.503292	0.198919	0.413354	0.316985	0.331944	0.596238	0.308437	0.268412	1.02055	0.608757	0.499508	0	0	0	0.291065	0	0.0923263	0.566169	0.219054	0.206635	0.30551	0.129886	0.228462	0
MAG192	C102-bin.15	1879689	94.35	1.28	11700	Bacillota_A	d__Bacteria;p__Bacillota_A;c__Clostridia;o__Christensenellales;f__CAG-74;g__DTU024;s__DTU024 sp012837525	9	0	0	0	0.0825391	0.530829	0.621011	0.723769	1.43201	1.1626	2.77956	2.05882	2.06195	2.90488	2.75785	4.18117	4.99578	2.397	2.63966	4.88195	2.63499	2.70309	2.7065	4.11641	4.82491	3.62179	4.59856	3.56127	4.40228	1.1252	0.956034	0.244963	0	0	0	0	0	0	0	0	0	0
MAG308	D0-bin.37	2930256	93.75	1.25	12314	Pseudomonadota	d__Bacteria;p__Pseudomonadota;c__Gammaproteobacteria;o__Pseudomonadales;f__Porticoccaceae;g__;s__	22	5.39456	1.05823	4.28633	0.806758	2.29861	1.22774	0.652484	0.758373	0.485645	0.454861	0.887853	0.704148	0.411038	0.141654	0.130161	0.0753766	0.0414959	0.0502896	0.0415521	0.0549563	0.0519486	0.0518226	0.0451694	0	0	0	0	0	0.42445	0.463917	0.288403	0.314243	0.268852	0.168143	0.145067	0.0357792	0.0432522	0.0825938	0	0.05534	0
MAG1	A102-bin.10	1252096	89.94	1.06	16624	Bacillota_A	d__Bacteria;p__Bacillota_A;c__Clostridia;o__Peptostreptococcales;f__Anaerovoracaceae;g__JAAZGD01;s__JAAZGD01 sp012511395	11	0.0809968	0.107586	0.104063	0.092262	0.0678142	0.06526	0	0.0864349	0	0	0.189408	0.120806	0	0.861419	1.05689	0	1.45817	2.57303	0	2.8599	3.87397	0	1.87771	0.88458	0	1.54178	1.42083	0	0	0	0	0	0	0	0	0	0	0	0	0	0
MAG296	D0-bin.12	1621612	89.38	2.35	7108	Bacillota	d__Bacteria;p__Bacillota;c__Bacilli;o__Staphylococcales;f__Salinicoccaceae;g__Jeotgalicoccus;s__Jeotgalicoccus aerolatus	6	3.50119	0.223997	0.159471	0.287311	0.425173	0.485737	0.210924	0.381918	0.481993	0.414743	0.270726	0.336312	0.579123	0.0796177	0.125854	0.205083	0	0.0439032	0.0400492	0	0	0.0352642	0	0	0	0	0	0.0384829	0.0940988	0.132705	0.233039	0	0.0365906	0.0563633	0.0592537	0.105888	0.123827	0.117181	0.225779	0.14543	1.22142
MAG245	C24-bin.4	1566253	88.57	2.62	20661	Bacteroidota	d__Bacteria;p__Bacteroidota;c__Bacteroidia;o__Bacteroidales;f__UBA932;g__Cryptobacteroides;s__Cryptobacteroides sp012800665	6	0	0	0	0.471204	0.334104	0.241028	5.46924	0.257707	0.139147	0.151236	0.322793	0.157159	0.206034	0.415922	0.163186	0	0	0	0	0	0	0	0.202826	0	0	0.137753	0	0	0	0	0	0	0	0	0	0	0	0	0	0	0
MAG221	C171-bin.53	2038065	82.05	0.36	2855	Desulfobacterota	d__Bacteria;p__Desulfobacterota;c__Desulfobulbia;o__Desulfobulbales;f__Desulfobulbaceae;g__Desulfobulbus;s__	23	0	0	0	0	0	0	0	0.312323	0.278523	0.267739	0.413284	0.572452	0.462705	0.196961	0.282729	0.305932	0	0.0686776	0.0636051	0	0	0.0477658	0.0744667	0.0915286	0.138268	0.872192	0.84303	1.38422	0.0714166	0.0938192	0.112469	0	0	0	0	0	0	0	0	0	0
MAG273	C6-bin.16	1776373	80.92	6.46	3885	Chloroflexota	d__Bacteria;p__Chloroflexota;c__Anaerolineae;o__Anaerolineales;f__Anaerolineaceae;g__T78;s__T78 sp002409625	15	0.169037	2.01142	2.02838	5.46313	0.739593	0.502147	0.798627	0.190611	0.194858	0.301022	0.240966	0.29281	0.219618	0.176915	0.274736	0.210876	0.173253	0.344501	0.134554	0.13329	0.293994	0.0852944	0	0.0636226	0.166703	0	0	0.109577	0.0544373	0.0602323	0.30903	0	0	0	0	0	0	0	0	0	0
MAG223	C171-bin.8	882831	75.73	3.83	3654	Bacillota	d__Bacteria;p__Bacillota;c__Bacilli;o__RFN20;f__CAG-826;g__UBA1424;s__UBA1424 sp002329705	9	0	0.793077	0.544734	0.188142	0.526404	0.551078	0.22947	0.0564495	0	0	0	0	0	0	0	0	0.175575	0	0	0.585925	0.0560644	0	0.169398	0.149449	0.0747378	0.876079	0.709873	1.47837	0	0.0359591	0	0	0	0	0	0	0	0	0	0	0
MAG158	B45-bin.29	2509362	91.41	0.93	24657	Bacillota_B	d__Bacteria;p__Bacillota_B;c__Syntrophomonadia;o__Syntrophomonadales;f__Syntrophomonadaceae;g__UBA1368;s__UBA1368 sp012515055	30	0.422212	2.31042	4.45432	1.77617	12.8427	5.60968	0.930331	7.72668	7.99923	1.48976	8.59211	6.77931	1.7034	17.5936	17.7302	3.37925	7.28331	6.65064	2.07226	7.55937	5.17663	3.90025	1.629	1.54943	0.635737	0.422887	0.606482	0.538156	0	0	0	0	0	0	0	0	0	0	0	0	0
MAG166	B6-bin.11	1779032	88.36	2.09	11933	Bacteroidota	d__Bacteria;p__Bacteroidota;c__Bacteroidia;o__Bacteroidales;f__UBA932;g__Bact-08;s__Bact-08 sp018053445	7	1.19148	4.1111	3.91318	1.56136	0.0527643	0	0	0	0	0	0	0	0	0	0	0	0	0	0	0	0	0	0	0	0	0	0	0	0	0	0	0	0	0	0	0	0	0	0	0	0
MAG266	C54-bin.11	2231324	78.56	4.37	4265	Bacteroidota	d__Bacteria;p__Bacteroidota;c__Bacteroidia;o__Bacteroidales;f__Dysgonomonadaceae;g__Fermentimonas;s__Fermentimonas sp012518155	12	1.12776	1.53904	1.43142	1.72588	0.548544	0.599578	0.757749	1.30584	1.17944	1.08942	2.1713	1.85916	1.65991	1.03717	1.15502	0.952292	0.32559	0.383108	0.31662	0.148118	0.132324	0.200586	0.123676	0.115388	0.111552	0	0.0558814	0.0579655	0.0878931	0.113371	0	0.256563	0.149946	0.0921268	0.113915	0.0621505	0.060196	0.0909767	0.0460415	0.0461366	0.0642911
MAG228	C183-bin.31	2209904	81.24	4.83	5956	Chloroflexota	d__Bacteria;p__Chloroflexota;c__Anaerolineae;o__Anaerolineales;f__Anaerolineaceae;g__T78;s__T78 sp002407905	16	0	0	0	0	0	0	0	0	0	0	0	0	0	0	0	0	0	0	0	0	0	0	0	0	0.10382	0	0.114026	0.693972	0.236125	0.44495	3.29827	0	0	0	0	0	0	0	0	0	0
MAG307	D0-bin.34	2361706	91.82	2.04	14321	Bacteroidota	d__Bacteria;p__Bacteroidota;c__Bacteroidia;o__Flavobacteriales;f__Flavobacteriaceae;g__JAAYLC01;s__	11	4.81612	0.715182	0.705294	0.467334	0.237187	0.194151	0.173019	0.08269	0.0647807	0.060593	0.0476783	0.0406649	0	0	0	0	0	0	0	0	0	0	0	0	0	0	0	0	0	0	0	0	0	0	0	0	0	0	0	0	0
MAG82	A6-bin.19	2642449	90.21	4.12	10470	Bacteroidota	d__Bacteria;p__Bacteroidota;c__Bacteroidia;o__Bacteroidales;f__Dysgonomonadaceae;g__Petrimonas;s__Petrimonas sp002356435	13	0.529896	7.79031	7.43657	7.81729	3.01056	4.46832	5.84052	2.54918	2.24966	2.66046	3.23895	1.73986	2.52358	2.06428	1.45519	1.36261	1.45708	1.2629	1.51067	2.09237	1.20522	1.6684	1.4829	1.33128	1.35487	1.52205	1.09117	1.46748	0	0	0	0.0380014	0	0.0423267	0	0	0.0365145	0	0	0	0.0828317
MAG237	C240-bin.22	3143965	99.11	2.37	27986	Bacillota_A	d__Bacteria;p__Bacillota_A;c__Clostridia;o__Lachnospirales;f__Lachnospiraceae;g__Mobilitalea;s__Mobilitalea sp012512855	15	0	0	0	0	0	0	0	0	0	0	0	0	0	0	0	0	0	0	0	0	0	0	0	0	0	0	0	0	12.2804	19.3442	7.22976	8.23466	5.86827	11.9788	0.308074	1.27386	3.96634	0	0	0	0
MAG73	A45-bin.29	2348411	80.88	4.39	3600	Pseudomonadota	d__Bacteria;p__Pseudomonadota;c__Gammaproteobacteria;o__Xanthomonadales;f__Xanthomonadaceae;g__Luteimonas_D;s__Luteimonas_D excrementigallinarum	11	23.4469	14.2743	13.6172	20.7541	10.6906	10.6741	11.0344	8.75456	7.67773	7.5436	7.1025	8.66932	5.27667	0.90503	1.61367	1.23097	0.784596	0.926214	0.633934	0.548917	0.686604	0.581719	0.859526	0.740905	0.438562	0.622931	0.617174	0.598672	0.76117	0.423063	0.288602	0.715188	0.46497	0.259443	0.290432	0.071684	0.240828	0.331729	0.0815368	0.249422	0.121804
MAG115	B183-bin.29	2664427	97.55	1.49	19036	Bacillota_A	d__Bacteria;p__Bacillota_A;c__Clostridia;o__Tissierellales;f__Tepidimicrobiaceae;g__DUMS01;s__	15	0	0	0	0	0	0	0	0	0	0	0	0	0	0	0	0	0	0	0	0	0	0	0	0	0	0	0	0	9.04421	5.61036	21.1487	0.448026	0.215907	0.291437	0.429217	0	0	0	0.538059	0	0.556106
MAG257	C432-bin.10	4030445	93.76	1.87	12066	Pseudomonadota	d__Bacteria;p__Pseudomonadota;c__Gammaproteobacteria;o__Enterobacterales;f__Enterobacteriaceae;g__Escherichia;s__Escherichia coli	31	0	0	0	0	0	0	0	0	0	0	0	0	0	0	0	0.0415177	0	0	0	0	0	0	0	0	0	0	0	0	0	0	0	0	0	0	0	0	0	0	0	0	0
MAG8	A102-bin.9	1583378	100	4.01	8938	Synergistota	d__Bacteria;p__Synergistota;c__Synergistia;o__Synergistales;f__Synergistaceae;g__Syner-03;s__Syner-03 sp012727545	14	0.0946633	1.43316	1.19059	1.43846	1.00662	1.10996	2.51241	0.982279	0.925417	2.78799	1.1469	1.36876	1.6088	1.16353	1.99845	2.52653	1.28517	1.76872	3.67283	3.14433	2.14407	1.56432	0.774959	1.01392	1.95104	0.826095	1.42524	1.15105	0.263881	0.352331	0.663375	0	0	0	0	0	0	0	0	0	0
MAG157	B45-bin.28	2398762	99.18	0.32	30339	Bacteroidota	d__Bacteria;p__Bacteroidota;c__Bacteroidia;o__Bacteroidales;f__Dysgonomonadaceae;g__Fermentimonas;s__Fermentimonas massiliensis	15	0	0.109449	0.108934	1.17196	0.843194	1.62846	12.349	4.93598	6.56926	6.92696	4.69391	5.51857	7.17623	2.58797	6.13413	8.85688	1.10185	2.21811	4.27118	0.704464	1.02597	2.72846	0.317515	0.401567	1.1519	0.11642	0.114146	0.274482	0	0	0.0469749	0	0	0.0689666	0.0551264	0.0937462	0.0915204	0.0696946	0.115013	0.0854178	0.144217
MAG5	A102-bin.39	1987328	98.78	0.1	17372	Spirochaetota	d__Bacteria;p__Spirochaetota;c__Spirochaetia;o__Sphaerochaetales;f__Sphaerochaetaceae;g__Sphaerochaeta;s__Sphaerochaeta sp001604325	10	0	1.07496	0.819204	2.89507	6.93175	7.83208	16.6571	10.2593	7.74835	15.617	5.28923	4.17273	7.37287	7.46126	5.39412	7.61275	13.7819	15.6124	11.9524	3.07551	3.76921	3.8366	7.17441	4.36152	2.8402	10.6674	8.67233	10.1446	0.353361	0.174502	0	0.285453	0.150759	0	0.06746	0.0393118	0	0	0	0	0
MAG255	C384-bin.36	1935942	98.33	0.15	30264	Actinomycetota	d__Bacteria;p__Actinomycetota;c__Actinomycetia;o__Actinomycetales;f__Bifidobacteriaceae;g__Bifidobacterium;s__Bifidobacterium choerinum	9	0	0	0	0	0	0	0	0	0	0	0	0	0	0	0	0	0	0	0	0	0	0	0	0	0	0	0	0	0	0	0	0	0	0	0	0	0	0	0	0	0
MAG210	C129-bin.46	3687416	98.31	0.77	28871	Synergistota	d__Bacteria;p__Synergistota;c__Synergistia;o__Synergistales;f__Aminobacteriaceae;g__JAAYLU01;s__JAAYLU01 sp018436785	15	0.237139	1.0523	0.863128	0.85344	0.244524	0.256406	0.094909	0.244387	0.163803	0	0.178893	0.127432	0	0.155944	0.161626	0.11235	0.812074	0.594914	1.23764	1.25006	1.16571	2.21964	2.99234	2.4856	2.98589	3.37746	3.19681	3.54827	1.21357	0.506262	0.290036	0	0	0	0	0	0	0	0	0	0
MAG7	A102-bin.48	4126845	98.31	0.34	23756	Bacillota_A	d__Bacteria;p__Bacillota_A;c__Clostridia;o__Acetivibrionales;f__Acetivibrionaceae;g__Acetivibrio;s__	21	0	0	0	0	0	0	0.186268	0	0	0	0	0	0	0.778429	0	0.555052	1.76405	0.984298	2.25552	2.36576	1.11129	3.81093	0.937006	1.2092	1.01832	0.518599	1.21529	1.37281	0	0	0	0	0	0	0	0	0	0	0	0	0
MAG155	B432-bin.7	1660888	98.3	0.3	40245	Bacillota_A	d__Bacteria;p__Bacillota_A;c__Clostridia;o__Tissierellales;f__Peptoniphilaceae;g__Anaerococcus;s__	7	0	0	0	0	0	0	0	0	0	0	0	0	0	0	0	0	0	0	0	0	0	0	0	0	0	0	0	0	0.0725522	0.0673582	0.0673839	0	0	0	0.0839701	0.131844	0.108275	0.206914	0.236216	0.16353	1.12016
MAG72	A45-bin.24	2640022	98.27	0.5	10435	Actinomycetota	d__Bacteria;p__Actinomycetota;c__Actinomycetia;o__Mycobacteriales;f__Mycobacteriaceae;g__Corynebacterium;s__Corynebacterium xerosis	13	29.0097	9.16872	13.4282	6.88323	15.5498	10.1325	6.88247	6.90908	5.73807	7.41397	7.44794	6.55823	6.50301	6.43872	6.98845	8.72196	7.78503	6.50361	6.43498	4.84432	5.70703	5.60263	6.54042	5.53148	4.65019	5.99985	4.93747	6.98357	2.51027	4.71514	7.65171	1.16991	4.16216	2.86865	1.41362	2.62359	4.35354	2.35059	2.11192	2.4163	53.6412
MAG4	A102-bin.31	2245785	98.04	1.01	12729	Halobacteriota	d__Archaea;p__Halobacteriota;c__Methanosarcinia;o__Methanotrichales;f__Methanotrichaceae;g__Methanothrix;s__Methanothrix soehngenii	80	21.005	33.5273	29.2912	27.2779	14.908	9.85427	5.82913	3.03165	1.50297	1.6124	2.19364	1.36287	0.684408	1.0772	0.548672	0.627695	1.85844	0.586866	0.54431	5.85046	1.12612	1.43507	17.3338	10.6041	11.1401	19.5279	14.7626	17.4922	1.35698	2.49193	1.41954	0.0675761	0.0728193	0.0426006	0.0333546	0	0.0349526	0	0	0	0
MAG186	B90-bin.10	2029140	97.7	1.72	5868	Spirochaetota	d__Bacteria;p__Spirochaetota;c__Spirochaetia;o__Sphaerochaetales;f__Sphaerochaetaceae;g__Sphaerochaeta;s__	11	0.392111	4.36283	3.19375	2.77032	1.0466	1.57932	1.02626	0.557281	0.94428	0.469026	0.330657	0.582944	0.203479	1.30664	1.00114	1.07572	1.97931	2.6062	0.650362	0.509705	0.438609	0.1497	0.783639	0.394452	0.177397	0.517363	0.233283	0.328855	0.287557	0.167879	0	4.12882	2.04407	0.579534	1.17827	0.633128	0.226404	0.483408	0.146798	0.132104	0
MAG239	C24-bin.10	2125388	97.63	1.25	10856	Spirochaetota	d__Bacteria;p__Spirochaetota;c__Spirochaetia;o__Sphaerochaetales;f__Sphaerochaetaceae;g__Sphaerochaeta;s__	10	0	0.452785	0.307554	0.940898	1.84406	2.25014	5.25241	2.97886	2.14539	5.29495	1.81405	1.17141	2.32252	1.52792	1.13589	1.59119	1.69156	2.05992	1.29882	0.230014	0.296745	0.382961	0.488949	0.192992	0.125468	0.441426	0.316239	0.350308	0	0	0	0.16546	0.0874119	0	0.0604385	0	0	0	0	0	0
MAG265	C45-bin.8	2453650	97.55	0.54	21110	Bacteroidota	d__Bacteria;p__Bacteroidota;c__Bacteroidia;o__Bacteroidales;f__Marinilabiliaceae;g__Geofilum;s__Geofilum sp002411385	13	0	9.58277	12.2871	26.6327	4.80471	13.6576	19.938	9.41473	26.7969	10.1839	14.3681	4.74226	9.77401	13.4051	12.1612	8.55217	23.4848	20.6053	14.6485	12.7258	19.4835	13.1168	21.7127	17.0971	13.9808	27.1181	20.4516	19.3992	0.376255	0.359765	0	0.236707	0.1299	0	0.540057	0.350379	0.375825	0	0.314446	0	0
MAG131	B24-bin.13	2703410	97.27	2.2	16242	Bacteroidota	d__Bacteria;p__Bacteroidota;c__Bacteroidia;o__Bacteroidales;f__Dysgonomonadaceae;g__Proteiniphilum;s__Proteiniphilum sp012799155	11	0.40128	15.6892	16.5999	9.609	3.50042	4.77339	9.71745	3.52222	3.95982	6.93459	3.32897	5.04193	4.93614	3.27738	8.83645	6.76332	4.53544	7.15538	5.40499	1.82256	1.67719	3.36631	2.06179	1.79775	2.65658	1.79789	0.540648	1.67368	0.0934171	0.122126	0	0.449984	0.210281	0.138972	0.114229	0.0653997	0.0830822	0.0410605	0.0409838	0	0.605299
MAG249	C312-bin.25	1613250	97.15	0.11	13838	Bacillota	d__Bacteria;p__Bacillota;c__Bacilli;o__Lactobacillales;f__Lactobacillaceae;g__Lactobacillus;s__Lactobacillus amylovorus	15	0.17138	0	0	0	0.0614212	0	0	0	0	0	0	0	0	0.145779	0.230652	0.177442	0.0473352	0.0548996	0	0.0440971	0	0.0456647	0	0	0	0	0	0	0.960884	1.30074	2.18707	0.432203	0.25136	0.491039	0.401826	0.34381	0.433115	0.343219	0.294763	0.243803	6.44354
MAG150	B384-bin.15	1662723	97.11	0.7	20949	Actinomycetota	d__Bacteria;p__Actinomycetota;c__Actinomycetia;o__Actinomycetales;f__Bifidobacteriaceae;g__Bifidobacterium;s__Bifidobacterium pseudolongum	9	0	0	0	0	0	0	0	0	0	0	0	0	0	0	0	0	0	0	0	0	0	0	0	0	0	0	0	0	0	0	0	0	0	0	0	0	0	0	0	0	0.10409
MAG76	A54-bin.35	3680376	96.86	0.25	10248	Actinomycetota	d__Bacteria;p__Actinomycetota;c__Actinomycetia;o__Mycobacteriales;f__Mycobacteriaceae;g__Dietzia;s__	22	12.7382	8.84992	7.6327	7.19062	7.29325	5.70045	4.00771	3.42687	3.21718	4.39173	3.68354	4.57684	3.65263	1.50996	2.02266	2.06224	2.23267	2.2428	1.71166	1.68386	1.75269	1.65982	1.91063	1.77257	1.70825	1.47925	1.34077	1.70568	0.309277	0.456283	0.688506	0.228929	0.503814	0.337414	0.254198	0.37143	0.618692	0.378663	0.342457	0.37008	5.04717
MAG161	B45-bin.6	2706825	95.8	0.7	25757	Bacillota_A	d__Bacteria;p__Bacillota_A;c__Clostridia;o__Acetivibrionales_A;f__DSM-8532;g__DTU059;s__	14	0	0	0	0.323443	1.71075	1.51486	3.7395	3.38781	4.94078	3.9843	4.97663	8.05644	5.29115	1.37051	2.30217	1.75255	0.59118	0.38564	0.687836	0.528483	0.53598	0.750919	0.148811	0.384211	0.384095	0.35783	0.194024	0.365004	0	0	0	0	0	0	0	0	0.182831	0	0	0	0
MAG111	B171-bin.23	2454323	95.67	1.3	15169	Actinomycetota	d__Bacteria;p__Actinomycetota;c__Actinomycetia;o__Mycobacteriales;f__Mycobacteriaceae;g__Corynebacterium;s__Corynebacterium pollutisoli	17	1.33738	1.29807	0.846055	0.869725	0.584393	0.456518	0.39715	0.345483	0.366257	0.453592	0.34034	0.446583	0.37137	4.05895	6.66207	6.45544	3.36904	4.33304	2.94076	3.1134	3.43348	3.38043	4.41185	3.96178	4.11341	4.32289	4.46495	6.02277	2.08535	2.67916	3.95079	0.738203	1.6825	1.24456	0.561152	0.870173	1.23848	0.531941	0.494326	0.617363	7.42794
MAG195	C102-bin.33	2207953	95.04	0.24	40049	Bacillota_A	d__Bacteria;p__Bacillota_A;c__Clostridia;o__Peptostreptococcales;f__Anaerovoracaceae;g__UBA1426;s__UBA1426 sp002329675	18	0	0	0	0	0.14964	0.317736	0.705645	1.08737	1.1998	1.09005	1.25609	1.60407	1.34877	1.33436	2.89605	2.39468	1.72175	1.24974	3.32419	1.4744	0.805481	5.49538	0.72965	1.26702	2.64712	0.227521	0.758413	0.974856	0	0	0	0	0	0	0	0	0	0	0	0	0
MAG54	A336-bin.13	1634840	94.64	1.75	24244	Bacillota_A	d__Bacteria;p__Bacillota_A;c__Clostridia;o__Peptostreptococcales;f__Peptostreptococcaceae;g__Peptostreptococcus;s__Peptostreptococcus russellii	9	0.194578	0.249603	0.269523	0.185018	0	0	0	0	0	0	0	0	0	0	0.0914895	0.0632117	0	0	0	0	0	0	0	0	0	0	0	0	0.146607	0.219103	0.213321	0	0	0.0613393	0.084207	0.0859925	0.10277	0.109603	0.130138	0.0781192	3.3245
MAG170	B6-bin.29	2245707	94.22	1.63	10019	Bacillota_A	d__Bacteria;p__Bacillota_A;c__Clostridia;o__Tissierellales;f__Sedimentibacteraceae;g__Sedimentibacter;s__	13	1.96427	18.4209	17.0139	14.0246	3.80031	2.56781	1.09863	0.957483	0.529142	0.428527	0.580065	0.308732	0.277419	0.203588	0.297724	0.283102	0.214018	0.238207	0.227333	0.196904	0.179784	0.176263	0.267911	0.271634	0.119625	0.441732	0.438446	0.138622	0	0	0	0	0	0	0	0	0	0	0	0	0
MAG250	C312-bin.30	2172130	93.89	0.7	16140	Bacillota_A	d__Bacteria;p__Bacillota_A;c__Clostridia;o__Tissierellales;f__Tepidimicrobiaceae;g__JAAYFE01;s__JAAYFE01 sp012728365	17	0	0	0	0	0	0	0	0	0	0	0	0	0	0	0	0	0	0	0	0	0	0	0	0	0	0	0	0	0.165276	0.293289	0.427454	0.445024	0.0848738	0.214269	0.571036	0.131925	0.120083	1.72602	0.779124	0.345434	1.8628
MAG83	A6-bin.2	2468653	93.12	1.25	13141	Actinomycetota	d__Bacteria;p__Actinomycetota;c__Actinomycetia;o__Actinomycetales;f__Actinomycetaceae;g__Flaviflexus;s__Flaviflexus ciconiae	15	3.76455	5.23491	2.03848	2.14626	1.60198	1.83388	1.33717	1.50115	1.2912	1.62118	1.13653	1.37719	1.3367	0.2035	0.337401	0.468932	0.163526	0.212734	0.213337	0.124901	0.1433	0.160299	0.20147	0.23907	0.248228	0.318659	0.344955	0.443726	0.296971	0.589849	0.538985	0.318308	0.246109	0.218238	0.390466	0.217644	0.378329	0.432152	0.191521	0.267492	0.821565
MAG280	C6-bin.36	2041217	92.88	0.23	15833	Bacillota_A	d__Bacteria;p__Bacillota_A;c__Clostridia;o__Tissierellales;f__Sedimentibacteraceae;g__Sedimentibacter;s__Sedimentibacter sp017995755	10	0.596154	7.53797	6.74349	6.47233	2.73059	4.30699	0.318499	1.11223	0.212471	0	0.725435	0.0567153	0	0.28041	0	0	0.325641	0	0	0.622963	0	0	2.27278	0	0	0.541966	0	0	0	0	0	0	0	0	0	0	0	0	0	0	0
MAG188	B90-bin.22	2201180	92.38	1.28	5039	Spirochaetota	d__Bacteria;p__Spirochaetota;c__Spirochaetia;o__Treponematales;f__Treponemataceae;g__DUOS01;s__DUOS01 sp002070025	11	0	2.06136	2.40556	3.14217	2.0099	2.06397	4.0303	6.25333	1.97066	6.66619	1.70391	0.321933	1.27561	1.0717	0.762181	1.02777	1.50789	2.12168	2.49068	1.23684	3.36646	2.59278	1.47593	1.20333	0.897775	1.60295	1.05592	1.62737	0.246834	0.0980974	0	0.209076	0.112521	0.0498414	0.120436	0.0354655	0	0.0631755	0	0	0
MAG156	B45-bin.1	1641580	89.12	1.14	5531	Spirochaetota	d__Bacteria;p__Spirochaetota;c__Spirochaetia;o__Treponematales;f__Treponemataceae;g__JAAZLA01;s__JAAZLA01 sp012799545	7	0.279302	0.769138	0.853543	0.709258	1.67705	3.88333	0.533139	1.74008	2.43703	0.439578	0.727605	0.840462	0.810699	0.595378	0.218096	0.15039	0.297767	0.162832	0	0.0490923	0.0470737	0	0.165367	0	0	0.25643	0.0788943	0	0.245077	0.12776	0	0.608178	0.237952	0.0934159	0.345569	0.159885	0.0537253	0.399078	0.130378	0.104782	0
MAG132	B24-bin.35	1889521	88.64	0.29	15101	Bacteroidota	d__Bacteria;p__Bacteroidota;c__Bacteroidia;o__Bacteroidales;f__Dysgonomonadaceae;g__Fermentimonas;s__Fermentimonas sp012513315	12	15.2697	5.75524	3.87102	9.6504	3.09059	3.60221	5.87592	2.04596	2.13605	2.73339	1.35088	1.84047	1.58387	0.512786	0.922621	0.970741	0.769861	0.681617	0.588996	0.383479	0.37483	0.46678	0.47299	0.351559	0.352978	0.166425	0.119183	0.165546	0.341429	0.563999	0.123315	0.752978	0.234757	0.231312	0.44354	0.231277	0.241646	0.53381	0.190402	0.262077	0.0829651
MAG178	B75-bin.21	2445658	88.32	1.07	9267	Bacillota_A	d__Bacteria;p__Bacillota_A;c__Clostridia;o__DUPQ01;f__DUPQ01;g__DUPQ01;s__DUPQ01 sp012729955	9	0.414338	3.31696	3.57696	2.75255	3.82059	1.96424	2.11757	1.79695	1.99646	2.10587	1.93645	2.06501	0.897933	0.755847	2.62445	1.00852	0.355575	0.370802	1.11006	0.34777	0.0676523	0.557042	0.640768	0.576327	0.210661	1.43598	0.97594	0.423084	0	0	0	0	0	0	0	0	0	0	0	0	0
MAG144	B360-bin.1	1267897	85.92	0.81	9045	Bacillota_A	d__Bacteria;p__Bacillota_A;c__Clostridia;o__Tissierellales;f__Peptoniphilaceae;g__Anaerococcus;s__Anaerococcus sp022770135	6	0	0	0	0	0	0	0	0	0	0	0	0	0	0	0	0	0	0	0	0	0	0	0	0	0	0	0	0	0.12999	0.108244	0.145545	0.0516803	0.0432465	0.0618339	0	0	0	0	0	0	0.164596
MAG78	A6-bin.12	1386647	81.15	0.35	6357	Bacillota_A	d__Bacteria;p__Bacillota_A;c__Clostridia;o__Saccharofermentanales;f__Fastidiosipilaceae;g__Fastidiosipila;s__	8	2.37221	9.33883	3.02417	4.94655	1.51503	2.53665	2.38075	1.48586	1.27044	1.97335	0.700931	0.829409	1.00345	0.0899981	0.155184	0.145232	0	0	0	0	0	0	0	0	0	0	0	0	0.545992	0.706638	0.733737	0.15977	0.0739034	0.0996743	0.880963	0.520195	0.438602	1.58767	0.8594	0.733155	1.26636
MAG66	A432-bin.1	1579265	77.97	0.8	28444	Methanobacteriota	d__Archaea;p__Methanobacteriota;c__Methanobacteria;o__Methanobacteriales;f__Methanobacteriaceae;g__Methanobrevibacter_A;s__Methanobrevibacter_A sp022775905	62	0.232608	0.167211	0.0990782	0.162805	0.0942936	0.0910141	0.0452314	0.0570815	0.0501387	0.0511999	0	0.0472176	0.0510575	0.0667219	0.0972804	0.0644903	0.0540378	0.0680952	0.0445212	0.0828329	0.0759471	0.0632868	0.0406954	0.058216	0	0	0	0	0	0	0	0	0	0	0	0	0	0	0	0	0.203445
MAG299	D0-bin.15	1563365	77.6	4.16	3755	Bacteroidota	d__Bacteria;p__Bacteroidota;c__Bacteroidia;o__Flavobacteriales;f__Flavobacteriaceae;g__Flavobacterium;s__	6	9.82415	0.657232	0.826848	0.699495	0.500594	0.217244	0.383881	0.176132	0.136473	0.157323	0.149974	0.182511	0.0595626	0.0381988	0.0714728	0.0512049	0	0	0	0	0	0	0	0	0	0	0	0	0.204147	0.146711	0	0.102889	0.0290597	0	0	0	0	0.0883869	0	0	0
MAG269	C54-bin.44	1280220	77.51	0.34	4939	Bacillota_A	d__Bacteria;p__Bacillota_A;c__Clostridia;o__Oscillospirales;f__Oscillospiraceae;g__Scatomorpha;s__	10	0	0.705308	1.00827	0.793155	0.823789	0.675356	0.430484	0.0520201	0	1.43192	0.119146	0.100757	1.472	0.216013	0.241885	0.207425	0.158232	0.186363	0.0867237	0.168921	0.14479	0.101815	0.0480114	0.0477886	0.0457749	0	0	0	0	0	0	0	0	0	0	0	0	0	0	0	0
MAG275	C6-bin.18	680516	77.19	3.45	6874	Patescibacteria	d__Bacteria;p__Patescibacteria;c__Dojkabacteria;o__SC72;f__SC72;g__UBA5232;s__	5	0	2.78209	3.12548	3.65696	10.4414	10.6491	13.7976	2.02525	1.97623	4.21544	2.01372	2.51061	2.59912	0.8644	2.16588	1.75897	0.221967	0.818471	0.696039	0.150406	0.359565	0.336127	0	0.0432165	0.055308	0	0	0	0	0	0	0	0	0	0	0	0	0	0	0	0
MAG259	C45-bin.11	828991	75.55	1.72	9053	Patescibacteria	d__Bacteria;p__Patescibacteria;c__Dojkabacteria;o__SC72;f__SC72;g__UBA5232;s__	4	0	0.169867	0.160385	0.186454	0.966123	1.09363	0.959794	0.496006	0.428283	3.21129	0.472336	0.455257	2.48747	0.137353	0.264147	0.685009	0	0.0856338	0.225372	0	0	0.367787	0	0	0	0	0	0	0	0	0	0	0	0	0	0	0	0	0	0	0
MAG211	C129-bin.7	698484	75.39	2.8	10702	Iainarchaeota	d__Archaea;p__Iainarchaeota;c__Iainarchaeia;o__CSSED10-239;f__CSSED10-239;g__;s__	3	0	0	0	0	0	0	0	0	0	0	0	0	0	0	0	0	0.243543	3.11646	0.110829	1.78651	2.06822	4.41351	0.545719	0.483094	3.40189	1.05239	1.44351	0.417991	0.0409295	0.0529824	0	0	0	0	0	0	0	0	0	0	0
[truncated: 21 more columns]

## Sheet: Table S3
VOTUs	Viral_contigs	AMGs	Lifestyle	gene_id	gene_description
VOTU1001	A312_54915_length_10203_cov_26.0150	AMG1	lytic	K04034	bchE; anaerobic magnesium-protoporphyrin IX monomethyl ester cyclase [EC:1.21.98.3]
VOTU1001	A312_54915_length_10203_cov_26.0150	AMG2	lytic	K06920	queC; 7-cyano-7-deazaguanine synthase [EC:6.3.4.20]
VOTU1001	A312_54915_length_10203_cov_26.0150	AMG3	lytic	K10026	queE; 7-carboxy-7-deazaguanine synthase [EC:4.3.99.3]
VOTU1012	A312_87170_length_23009_cov_15.9938	AMG4	lytic	K01520	dUTP pyrophosphatase [EC:3.6.1.23] [RN:R02100]
VOTU1014	A312_94530_length_5172_cov_8.0000	AMG5	lytic	K01491	folD; methylenetetrahydrofolate dehydrogenase (NADP+) / methenyltetrahydrofolate cyclohydrolase [EC:1.5.1.5 3.5.4.9]
VOTU1027	A336_118323_length_24884_cov_10.0467	AMG6	lytic	K01520	dUTP pyrophosphatase [EC:3.6.1.23] [RN:R02100]
VOTU1032	A336_12476_length_7970_cov_7.4029	AMG7	lytic	K06167	phnP; phosphoribosyl 1,2-cyclic phosphate phosphodiesterase [EC:3.1.4.55]
VOTU1039	A336_132092_length_6842_cov_7.9843	AMG8	lytic	K00558	DNMT1, dcm; DNA (cytosine-5)-methyltransferase 1 [EC:2.1.1.37]
VOTU1055	A336_157429_length_6730_cov_6.0000	AMG9	0	K00763	pncB, NAPRT1; nicotinate phosphoribosyltransferase [EC:6.3.4.21]
VOTU1056	A336_159737_length_6711_cov_45.3524	AMG10	lytic	K00558	DNMT1, dcm; DNA (cytosine-5)-methyltransferase 1 [EC:2.1.1.37]
VOTU107	C54_261913_length_6604_cov_9.0000	AMG11	0	K05995	dipeptidase E [EC:3.4.13.21]
VOTU1087	A336_214598_length_49773_cov_17.0003	AMG12	lytic	K01491	folD; methylenetetrahydrofolate dehydrogenase (NADP+) / methenyltetrahydrofolate cyclohydrolase [EC:1.5.1.5 3.5.4.9]
VOTU1098	A336_227145_length_58103_cov_8.5789	AMG13	lytic	K00943	dTMP kinase [EC:2.7.4.9] [RN:R02094]
VOTU1098	A336_227145_length_58103_cov_8.5789	AMG14	lytic	K01520	dUTP pyrophosphatase [EC:3.6.1.23] [RN:R02100]
VOTU1103	A336_239001_length_8216_cov_10.8687	AMG15	lytic	PF13385.9	Concanavalin A-like lectin/glucanases superfamily
VOTU1127	A336_291479_length_12872_cov_41.8607	AMG16	lytic	K00558	DNMT1, dcm; DNA (cytosine-5)-methyltransferase 1 [EC:2.1.1.37]
VOTU1127	A336_291479_length_12872_cov_41.8607	AMG17	lytic	K06211	nadR; HTH-type transcriptional regulator, transcriptional repressor of NAD biosynthesis genes [EC:2.7.7.1 2.7.1.22]
VOTU1135	A336_32550_length_12431_cov_10.6014	AMG18	lytic	K00558	DNMT1, dcm; DNA (cytosine-5)-methyltransferase 1 [EC:2.1.1.37]
VOTU1140	A336_41146_length_6503_cov_9.0000	AMG19	lytic	K07175	PhoH-like ATPase
VOTU1150	A336_5648_length_6380_cov_50.3241	AMG20	lytic	K06167	phnP; phosphoribosyl 1,2-cyclic phosphate phosphodiesterase [EC:3.1.4.55]
VOTU1179	A360_107996_length_11182_cov_9.2109	AMG21	lytic	K00763	pncB, NAPRT1; nicotinate phosphoribosyltransferase [EC:6.3.4.21]
VOTU1187	A360_120713_length_5563_cov_9.3331	AMG23	lytic	K13522	K13522, nadM; bifunctional NMN adenylyltransferase/nudix hydrolase [EC:2.7.7.1 3.6.1.-]
VOTU1187	A360_120713_length_5563_cov_9.3331	AMG22	lytic	K03639	moaA, CNX2; GTP 3',8-cyclase [EC:4.1.99.22]
VOTU1188	A360_123993_length_5589_cov_8.0000	AMG24	lytic	K00721	DPM1; dolichol-phosphate mannosyltransferase [EC:2.4.1.83]
VOTU1191	A360_126343_length_8262_cov_12.7535	AMG25	lytic	K01520	dUTP pyrophosphatase [EC:3.6.1.23] [RN:R02100]
VOTU1193	A360_131302_length_13211_cov_28.6336	AMG26	lytic	K02395	peptidoglycan hydrolase FlgJ
VOTU1202	A360_140059_length_16087_cov_11.7719	AMG28	lytic	K17716	capD; UDP-glucose 4-epimerase [EC:5.1.3.2]
VOTU1202	A360_140059_length_16087_cov_11.7719	AMG27	lytic	K01520	dUTP pyrophosphatase [EC:3.6.1.23] [RN:R02100]
VOTU1202	A360_140059_length_16087_cov_11.7719	AMG29	lytic	K21636	ribonucleoside-triphosphate reductase [EC:1.17.4.2 1.1.98.6] [RN:R02022 R11636]
VOTU1244	A360_191042_length_5550_cov_7.0000	AMG30	lytic	K01520	dUTP pyrophosphatase [EC:3.6.1.23] [RN:R02100]
VOTU125	C171_323170_length_13055_cov_9.0000	AMG31	lytic	K06881	nrnA; bifunctional oligoribonuclease and PAP phosphatase NrnA [EC:3.1.3.7 3.1.13.3]
VOTU1253	A360_206289_length_21553_cov_31.8003	AMG32	lytic	K06920	queC; 7-cyano-7-deazaguanine synthase [EC:6.3.4.20]
VOTU1253	A360_206289_length_21553_cov_31.8003	AMG33	lytic	K10026	queE; 7-carboxy-7-deazaguanine synthase [EC:4.3.99.3]
VOTU1254	A360_206722_length_5483_cov_42.0275	AMG34	lytic	K00558	DNMT1, dcm; DNA (cytosine-5)-methyltransferase 1 [EC:2.1.1.37]
VOTU1273	A360_239324_length_5504_cov_8.0000	AMG35	lytic	K00789	metK; S-adenosylmethionine synthetase [EC:2.5.1.6]
VOTU1279	A360_255690_length_5189_cov_9.0000	AMG36	lytic	K01784	galE, GALE; UDP-glucose 4-epimerase [EC:5.1.3.2]
VOTU1281	A360_264026_length_5756_cov_10.0401	AMG37	lytic	K11717	sufS; cysteine desulfurase / selenocysteine lyase [EC:2.8.1.7 4.4.1.16]
VOTU1288	A360_271505_length_5445_cov_13.0000	AMG38	lytic	K00656	E2.3.1.54, pflD; formate C-acetyltransferase [EC:2.3.1.54]
VOTU1292	A360_276222_length_9122_cov_9.0000	AMG39	lytic	K00558	DNMT1, dcm; DNA (cytosine-5)-methyltransferase 1 [EC:2.1.1.37]
VOTU1293	A360_277034_length_13873_cov_10.8118	AMG40	lytic	K03148	thiF; sulfur carrier protein ThiS adenylyltransferase [EC:2.7.7.73]
VOTU130	C6_340975_length_22028_cov_13.0248	AMG41	lytic	K00820	glmS, GFPT; glutamine---fructose-6-phosphate transaminase (isomerizing) [EC:2.6.1.16]
VOTU1305	A360_303902_length_18093_cov_12.0000	AMG42	lytic	K21029	moeB; molybdopterin-synthase adenylyltransferase [EC:2.7.7.80]
VOTU1306	A360_310182_length_5982_cov_11.7821	AMG43	lysogenic	K01520	dUTP pyrophosphatase [EC:3.6.1.23] [RN:R02100]
VOTU1321	A360_319951_length_24567_cov_8.0000	AMG44	0	K01520	dUTP pyrophosphatase [EC:3.6.1.23] [RN:R02100]
VOTU1321	A360_319951_length_24567_cov_8.0000	AMG45	0	K01784	galE, GALE; UDP-glucose 4-epimerase [EC:5.1.3.2]
VOTU1361	A360_74217_length_9790_cov_16.2204	AMG46	lytic	K01520	dUTP pyrophosphatase [EC:3.6.1.23] [RN:R02100]
VOTU1361	A360_74217_length_9790_cov_16.2204	AMG47	lytic	PF00534.23	Glycosyl transferases group 1
VOTU1371	A360_95956_length_5190_cov_7.0000	AMG48	lytic	K01854	glf; UDP-galactopyranose mutase [EC:5.4.99.9]
VOTU1381	A384_109905_length_6693_cov_10.9803	AMG49	lytic	K06167	phnP; phosphoribosyl 1,2-cyclic phosphate phosphodiesterase [EC:3.1.4.55]
VOTU1401	A384_16158_length_9988_cov_13.2592	AMG50	lytic	K22316	rhnA-cobC; ribonuclease H / adenosylcobalamin/alpha-ribazole phosphatase [EC:3.1.26.4 3.1.3.73]
VOTU1402	A384_163817_length_31805_cov_14.6179	AMG52	lytic	K23144	K23144; UDP-N-acetylglucosamine diphosphorylase / glucose-1-phosphate thymidylyltransferase / UDP-N-acetylgalactosamine diphosphorylase / glucosamine-1-phosphate N-acetyltransferase / galactosamine-1-phosphate N-acetyltransferase [EC:2.7.7.23 2.7.7.24 2.7.7.83 2.3.1.157 2.3.1.276]
VOTU1402	A384_163817_length_31805_cov_14.6179	AMG51	lytic	K00789	metK; S-adenosylmethionine synthetase [EC:2.5.1.6]
VOTU1419	A384_212308_length_5260_cov_13.2192	AMG53	lytic	K00721	DPM1; dolichol-phosphate mannosyltransferase [EC:2.4.1.83]
VOTU143	C408_130672_length_6959_cov_12.0472	AMG54	lytic	K00656	E2.3.1.54, pflD; formate C-acetyltransferase [EC:2.3.1.54]
VOTU1438	A384_243185_length_5615_cov_7.0000	AMG55	lytic	K02395	peptidoglycan hydrolase FlgJ
VOTU1441	A384_253005_length_7344_cov_12.0000	AMG56	lytic	K00789	metK; S-adenosylmethionine synthetase [EC:2.5.1.6]
VOTU1444	A384_257000_length_6839_cov_8.0890	AMG57	lytic	K01992	ABC-2.P; ABC-2 type transport system permease protein
VOTU1453	A384_269811_length_10690_cov_12.6030	AMG58	lytic	K21636	ribonucleoside-triphosphate reductase (formate) [EC:1.1.98.6]
VOTU1455	A384_280349_length_19707_cov_17.5633	AMG59	lytic	K02395	peptidoglycan hydrolase FlgJ
VOTU1475	A384_328012_length_6079_cov_27.9623	AMG60	lytic	K00558	DNMT1, dcm; DNA (cytosine-5)-methyltransferase 1 [EC:2.1.1.37]
VOTU1475	A384_328012_length_6079_cov_27.9623	AMG61	lytic	K00558	DNMT1, dcm; DNA (cytosine-5)-methyltransferase 1 [EC:2.1.1.37]
VOTU1477	A384_330676_length_51855_cov_12.9961	AMG62	lytic	K01854	glf; UDP-galactopyranose mutase [EC:5.4.99.9]
VOTU1480	A384_334690_length_5750_cov_10.0000	AMG63	lytic	PF00534.23	Glycosyl transferases group 1
VOTU1494	A384_55294_length_10025_cov_27.7365	AMG64	lytic	K00558	DNMT1, dcm; DNA (cytosine-5)-methyltransferase 1 [EC:2.1.1.37]
VOTU1506	A384_85638_length_7782_cov_21.0247	AMG65	lytic	K00558	DNMT1, dcm; DNA (cytosine-5)-methyltransferase 1 [EC:2.1.1.37]
VOTU1536	A408_193039_length_38518_cov_255.0000	AMG67	lysogenic	PF13385.9	Concanavalin A-like lectin/glucanases superfamily
VOTU1536	A408_193039_length_38518_cov_255.0000	AMG66	lysogenic	K06167	phnP; phosphoribosyl 1,2-cyclic phosphate phosphodiesterase [EC:3.1.4.55]
VOTU1554	A408_252279_length_15668_cov_13.0000	AMG68	lytic	PF00534.23	Glycosyl transferases group 1
VOTU1560	A408_264853_length_30563_cov_13.0000	AMG69	0	K01784	galE, GALE; UDP-glucose 4-epimerase [EC:5.1.3.2]
VOTU1564	A408_283816_length_48430_cov_39.0000	AMG70	lytic	K00390	cysH; phosphoadenosine phosphosulfate reductase [EC:1.8.4.8 1.8.4.10]
VOTU1583	A408_66888_length_5474_cov_10.8266	AMG71	lytic	K00390	cysH; phosphoadenosine phosphosulfate reductase [EC:1.8.4.8 1.8.4.10]
VOTU1587	A408_7115_length_31343_cov_47.2202	AMG72	lytic	K01520	dUTP pyrophosphatase [EC:3.6.1.23] [RN:R02100]
VOTU1588	A408_75269_length_28185_cov_15.1583	AMG73	lytic	K00558	DNMT1, dcm; DNA (cytosine-5)-methyltransferase 1 [EC:2.1.1.37]
VOTU1597	A408_92301_length_21139_cov_11.0000	AMG74	lytic	K00600	glyA, SHMT; glycine hydroxymethyltransferase [EC:2.1.2.1]
VOTU1609	A432_162044_length_7833_cov_12.2768	AMG75	lytic	K00390	cysH; phosphoadenosine phosphosulfate reductase [EC:1.8.4.8 1.8.4.10]
VOTU1618	A432_195585_length_36924_cov_143.1288	AMG76	lysogenic	K00390	cysH; phosphoadenosine phosphosulfate reductase [EC:1.8.4.8 1.8.4.10]
VOTU1618	A432_195585_length_36924_cov_143.1288	AMG77	lysogenic	K06167	phnP; phosphoribosyl 1,2-cyclic phosphate phosphodiesterase [EC:3.1.4.55]
VOTU1649	A432_61805_length_5587_cov_18.9961	AMG78	lytic	K00390	cysH; phosphoadenosine phosphosulfate reductase [EC:1.8.4.8 1.8.4.10]
VOTU1649	A432_61805_length_5587_cov_18.9961	AMG79	lytic	K01520	dUTP pyrophosphatase [EC:3.6.1.23] [RN:R02100]
VOTU1658	A432_82039_length_11516_cov_16.7111	AMG80	lytic	K00558	DNMT1, dcm; DNA (cytosine-5)-methyltransferase 1 [EC:2.1.1.37]
VOTU1660	A432_87787_length_33416_cov_31.7888	AMG81	lytic	K06167	phnP; phosphoribosyl 1,2-cyclic phosphate phosphodiesterase [EC:3.1.4.55]
VOTU1663	A45_105759_length_5910_cov_10.0000	AMG82	lytic	K01628	fucA; L-fuculose-phosphate aldolase [EC:4.1.2.17]
VOTU1666	A45_121821_length_114980_cov_16.0654|provirus_70421_83005	AMG83	lytic	K00286	proC; pyrroline-5-carboxylate reductase [EC:1.5.1.2]
VOTU1667	A45_131743_length_6518_cov_8.0000	AMG84	lytic	K01520	dUTP pyrophosphatase [EC:3.6.1.23] [RN:R02100]
VOTU1676	A45_203366_length_44535_cov_32.9449	AMG87	lytic	PF13385.9	Concanavalin A-like lectin/glucanases superfamily
VOTU1676	A45_203366_length_44535_cov_32.9449	AMG85	lytic	K00789	metK; S-adenosylmethionine synthetase [EC:2.5.1.6]
VOTU1676	A45_203366_length_44535_cov_32.9449	AMG86	lytic	K06167	phnP; phosphoribosyl 1,2-cyclic phosphate phosphodiesterase [EC:3.1.4.55]
VOTU1680	A45_214690_length_108447_cov_14.2957|provirus_43229_81073	AMG88	lytic	K00059	fabG, OAR1; 3-oxoacyl-[acyl-carrier protein] reductase [EC:1.1.1.100]
VOTU1683	A45_221519_length_11529_cov_8.0000	AMG89	lytic	K00558	DNMT1, dcm; DNA (cytosine-5)-methyltransferase 1 [EC:2.1.1.37]
VOTU1683	A45_221519_length_11529_cov_8.0000	AMG90	lytic	K00789	metK; S-adenosylmethionine synthetase [EC:2.5.1.6]
VOTU1687	A45_254833_length_9485_cov_8.0000	AMG91	lytic	K01448	N-acetylmuramoyl-L-alanine amidase [EC:3.5.1.28]
VOTU1688	A45_257372_length_12997_cov_10.0000	AMG92	lytic	K01939	purA, ADSS; adenylosuccinate synthase [EC:6.3.4.4]
VOTU169	C183_201157_length_9259_cov_12.0000	AMG93	lytic	K01520	dUTP pyrophosphatase [EC:3.6.1.23] [RN:R02100]
VOTU1693	A45_291396_length_16380_cov_12.4027	AMG94	lytic	K01209	abfA; alpha-L-arabinofuranosidase [EC:3.2.1.55]
VOTU1699	A45_313113_length_13698_cov_9.0000	AMG95	lytic	K00789	metK; S-adenosylmethionine synthetase [EC:2.5.1.6]
VOTU1700	A45_325813_length_18107_cov_10.0000	AMG96	lytic	PF00625.24	Guanylate kinase
VOTU1707	A45_390847_length_24548_cov_19.9976	AMG97	lytic	K00558	DNMT1, dcm; DNA (cytosine-5)-methyltransferase 1 [EC:2.1.1.37]
VOTU171	C183_252829_length_6945_cov_8.0000	AMG98	lytic	K01520	dUTP pyrophosphatase [EC:3.6.1.23] [RN:R02100]
VOTU1723	A45_440779_length_37093_cov_98.0000	AMG99	lytic	K00558	DNMT1, dcm; DNA (cytosine-5)-methyltransferase 1 [EC:2.1.1.37]
VOTU1726	A45_45869_length_9340_cov_37.4754	AMG100	lytic	K00390	cysH; phosphoadenosine phosphosulfate reductase [EC:1.8.4.8 1.8.4.10]
VOTU1729	A45_66641_length_12398_cov_16.1346	AMG101	lytic	K01953	asnB, ASNS; asparagine synthase (glutamine-hydrolysing) [EC:6.3.5.4]
VOTU1729	A45_66641_length_12398_cov_16.1346	AMG102	lytic	K04486	E3.1.3.15B; histidinol-phosphatase (PHP family) [EC:3.1.3.15]
VOTU1731	A45_73539_length_24417_cov_10.0029	AMG103	lytic	K00789	metK; S-adenosylmethionine synthetase [EC:2.5.1.6]
VOTU1733	A45_78681_length_8745_cov_8.0000	AMG104	lytic	K00558	DNMT1, dcm; DNA (cytosine-5)-methyltransferase 1 [EC:2.1.1.37]
VOTU1745	A54_115839_length_6224_cov_9.4460	AMG105	lytic	K06167	phnP; phosphoribosyl 1,2-cyclic phosphate phosphodiesterase [EC:3.1.4.55]
VOTU1748	A54_145040_length_68127_cov_40.9985|provirus_26354_68127	AMG106	lysogenic	K00558	DNMT1, dcm; DNA (cytosine-5)-methyltransferase 1 [EC:2.1.1.37]
VOTU1758	A54_200494_length_11386_cov_10.0000	AMG107	lytic	K09882	cobS; cobaltochelatase CobS [EC:6.6.1.2]
VOTU1762	A54_218715_length_6563_cov_17.2326	AMG108	lytic	K00789	metK; S-adenosylmethionine synthetase [EC:2.5.1.6]
VOTU1765	A54_24262_length_5081_cov_10.0000	AMG109	lytic	K00558	DNMT1, dcm; DNA (cytosine-5)-methyltransferase 1 [EC:2.1.1.37]
VOTU1765	A54_24262_length_5081_cov_10.0000	AMG110	lytic	K00789	metK; S-adenosylmethionine synthetase [EC:2.5.1.6]
VOTU1769	A54_255268_length_10616_cov_19.2622	AMG111	lytic	K03183	ubiE; demethylmenaquinone methyltransferase / 2-methoxy-6-polyprenyl-1,4-benzoquinol methylase [EC:2.1.1.163 2.1.1.201]
VOTU1771	A54_263340_length_27343_cov_10.0000	AMG112	lytic	K07258	dacC, dacA, dacD; serine-type D-Ala-D-Ala carboxypeptidase (penicillin-binding protein 5/6) [EC:3.4.16.4]
VOTU1772	A54_267218_length_45869_cov_38.4890	AMG113	lytic	PF01734.25	Patatin-like phospholipase
VOTU1786	A54_316986_length_8594_cov_11.0000	AMG115	lytic	K13522	K13522, nadM; bifunctional NMN adenylyltransferase/nudix hydrolase [EC:2.7.7.1 3.6.1.-]
VOTU1786	A54_316986_length_8594_cov_11.0000	AMG114	lytic	K08281	pncA; nicotinamidase/pyrazinamidase [EC:3.5.1.19 3.5.1.-]
VOTU179	C432_65201_length_15832_cov_19.4729	AMG116	lytic	K05366	mrcA; penicillin-binding protein 1A [EC:2.4.1.129 3.4.16.4]
VOTU1790	A54_345141_length_37234_cov_17.0837	AMG117	lytic	K01495	GCH1, folE; GTP cyclohydrolase IA [EC:3.5.4.16]
VOTU1790	A54_345141_length_37234_cov_17.0837	AMG120	lytic	PF05342.17	M26 IgA1-specific Metallo-endopeptidase N-terminal region
VOTU1790	A54_345141_length_37234_cov_17.0837	AMG118	lytic	K06920	queC; 7-cyano-7-deazaguanine synthase [EC:6.3.4.20]
VOTU1790	A54_345141_length_37234_cov_17.0837	AMG119	lytic	K10026	queE; 7-carboxy-7-deazaguanine synthase [EC:4.3.99.3]
VOTU1791	A54_349682_length_43239_cov_24.9855	AMG122	lytic	PF04989.15	Cephalosporin hydroxylase
VOTU1791	A54_349682_length_43239_cov_24.9855	AMG121	lytic	K17398	DNMT3A; DNA (cytosine-5)-methyltransferase 3A [EC:2.1.1.37]
VOTU1794	A54_388045_length_6703_cov_7.0000	AMG123	lytic	K01051	E3.1.1.11; pectinesterase [EC:3.1.1.11]
VOTU1810	A54_62396_length_8645_cov_10.0464	AMG124	lytic	K02395	peptidoglycan hydrolase FlgJ
VOTU1812	A54_6934_length_12857_cov_9.0000	AMG125	lytic	K00390	cysH; phosphoadenosine phosphosulfate reductase [EC:1.8.4.8 1.8.4.10]
VOTU182	C6_279655_length_89259_cov_20.7566	AMG126	lytic	K01520	dUTP pyrophosphatase [EC:3.6.1.23] [RN:R02100]
VOTU1821	A6_106319_length_11953_cov_15.2932	AMG127	lytic	K00789	metK; S-adenosylmethionine synthetase [EC:2.5.1.6]
VOTU1822	A6_118375_length_14016_cov_14.4317	AMG130	lytic	K01520	dUTP pyrophosphatase [EC:3.6.1.23] [RN:R02100]
VOTU1822	A6_118375_length_14016_cov_14.4317	AMG128	lytic	K00789	metK; S-adenosylmethionine synthetase [EC:2.5.1.6]
VOTU1822	A6_118375_length_14016_cov_14.4317	AMG129	lytic	K00789	S-adenosylmethionine synthetase [EC:2.5.1.6] [RN:R00177]
VOTU1828	A6_154228_length_9336_cov_13.0000	AMG132	lytic	K22227	ahbD; heme synthase
VOTU1828	A6_154228_length_9336_cov_13.0000	AMG131	lytic	K00558	DNMT1, dcm; DNA (cytosine-5)-methyltransferase 1 [EC:2.1.1.37]
VOTU183	A216_50296_length_40885_cov_21.0035	AMG133	lysogenic	K01507	inorganic pyrophosphatase [EC:3.6.1.1]
VOTU183	A216_50296_length_40885_cov_21.0035	AMG134	lysogenic	K21636	ribonucleoside-triphosphate reductase [EC:1.17.4.2 1.1.98.6] [RN:R02022 R11636]
VOTU1852	A6_314516_length_8792_cov_9.0000	AMG135	lytic	K00558	DNMT1, dcm; DNA (cytosine-5)-methyltransferase 1 [EC:2.1.1.37]
VOTU1853	A6_333241_length_17912_cov_12.0000	AMG136	lytic	K00789	metK; S-adenosylmethionine synthetase [EC:2.5.1.6]
VOTU1863	A6_444046_length_32670_cov_26.8701	AMG137	lytic	K00558	DNMT1, dcm; DNA (cytosine-5)-methyltransferase 1 [EC:2.1.1.37]
VOTU1880	A6_625902_length_10459_cov_14.0000	AMG138	lytic	K00558	DNMT1, dcm; DNA (cytosine-5)-methyltransferase 1 [EC:2.1.1.37]
VOTU1883	A6_87335_length_13796_cov_9.0000	AMG140	lytic	K00558	DNA (cytosine-5-)-methyltransferase [EC:2.1.1.37] [RN:R04858]
VOTU1883	A6_87335_length_13796_cov_9.0000	AMG139	lytic	K00558	DNMT1, dcm; DNA (cytosine-5)-methyltransferase 1 [EC:2.1.1.37]
VOTU1885	A75_121538_length_8180_cov_17.0000	AMG141	lytic	K00558	DNMT1, dcm; DNA (cytosine-5)-methyltransferase 1 [EC:2.1.1.37]
VOTU1885	A75_121538_length_8180_cov_17.0000	AMG142	lytic	K00558	DNMT1, dcm; DNA (cytosine-5)-methyltransferase 1 [EC:2.1.1.37]
VOTU1890	A75_168958_length_5074_cov_6.0000	AMG143	lytic	K21029	moeB; molybdopterin-synthase adenylyltransferase [EC:2.7.7.80]
VOTU1901	A75_264012_length_11778_cov_7.0000	AMG144	lytic	K00558	DNMT1, dcm; DNA (cytosine-5)-methyltransferase 1 [EC:2.1.1.37]
VOTU1901	A75_264012_length_11778_cov_7.0000	AMG145	lytic	K06167	phnP; phosphoribosyl 1,2-cyclic phosphate phosphodiesterase [EC:3.1.4.55]
VOTU1902	A75_272082_length_17688_cov_13.0116	AMG146	lytic	K00789	metK; S-adenosylmethionine synthetase [EC:2.5.1.6]
VOTU1907	A75_314632_length_9290_cov_11.0000	AMG147	lysogenic	K00390	cysH; phosphoadenosine phosphosulfate reductase [EC:1.8.4.8 1.8.4.10]
VOTU1931	A75_62481_length_36300_cov_61.7002	AMG148	lytic	K00789	metK; S-adenosylmethionine synthetase [EC:2.5.1.6]
VOTU1947	A90_175120_length_9413_cov_8.0000	AMG149	lytic	K00954	E2.7.7.3A, coaD, kdtB; pantetheine-phosphate adenylyltransferase [EC:2.7.7.3]
VOTU1950	A90_185887_length_6406_cov_19.5508	AMG150	lytic	PF00625.24	Guanylate kinase
VOTU1954	A90_22166_length_8797_cov_9.0000	AMG151	lytic	K01874	MARS, metG; methionyl-tRNA synthetase [EC:6.1.1.10]
VOTU1959	A90_254543_length_32625_cov_94.0000	AMG152	lytic	K00558	DNMT1, dcm; DNA (cytosine-5)-methyltransferase 1 [EC:2.1.1.37]
VOTU1961	A90_269582_length_6342_cov_26.1571	AMG153	lytic	K00390	cysH; phosphoadenosine phosphosulfate reductase [EC:1.8.4.8 1.8.4.10]
VOTU1967	A90_310401_length_52282_cov_18.0003	AMG154	lytic	K00390	cysH; phosphoadenosine phosphosulfate reductase [EC:1.8.4.8 1.8.4.10]
VOTU1967	A90_310401_length_52282_cov_18.0003	AMG155	lytic	K00390	cysH; phosphoadenosine phosphosulfate reductase [EC:1.8.4.8 1.8.4.10]
VOTU1981	A90_61586_length_15995_cov_11.0008	AMG156	lysogenic	K00390	cysH; phosphoadenosine phosphosulfate reductase [EC:1.8.4.8 1.8.4.10]
VOTU1991	B102_140864_length_6017_cov_11.0000	AMG157	lytic	K01840	manB; phosphomannomutase [EC:5.4.2.8]
VOTU1997	B102_263489_length_9472_cov_8.6056	AMG158	lytic	K00789	metK; S-adenosylmethionine synthetase [EC:2.5.1.6]
VOTU2014	B129_110968_length_28362_cov_15.0430	AMG159	lytic	K00558	DNMT1, dcm; DNA (cytosine-5)-methyltransferase 1 [EC:2.1.1.37]
VOTU2014	B129_110968_length_28362_cov_15.0430	AMG160	lytic	K00789	metK; S-adenosylmethionine synthetase [EC:2.5.1.6]
VOTU2017	B129_116291_length_24436_cov_12.0000	AMG161	lysogenic	K00789	metK; S-adenosylmethionine synthetase [EC:2.5.1.6]
VOTU2025	B129_159781_length_16703_cov_25.1465	AMG162	lytic	K00789	metK; S-adenosylmethionine synthetase [EC:2.5.1.6]
VOTU2026	B129_169447_length_9111_cov_23.5408	AMG164	lysogenic	K07404	pgl; 6-phosphogluconolactonase [EC:3.1.1.31]
VOTU2026	B129_169447_length_9111_cov_23.5408	AMG163	lysogenic	K03152	protein deglycase [EC:3.5.1.124]
VOTU203	B288_44912_length_5802_cov_9.0000	AMG165	lytic	K01953	asnB, ASNS; asparagine synthase (glutamine-hydrolysing) [EC:6.3.5.4]
VOTU2035	B129_279854_length_18594_cov_28.2922	AMG166	lytic	K00558	DNMT1, dcm; DNA (cytosine-5)-methyltransferase 1 [EC:2.1.1.37]
VOTU2036	B129_286263_length_163541_cov_27.0002	AMG172	lysogenic	PF13385.9	Concanavalin A-like lectin/glucanases superfamily
VOTU2036	B129_286263_length_163541_cov_27.0002	AMG167	lysogenic	K00287	DHFR, folA; dihydrofolate reductase [EC:1.5.1.3]
VOTU2036	B129_286263_length_163541_cov_27.0002	AMG171	lysogenic	PF00625.24	Guanylate kinase
VOTU2036	B129_286263_length_163541_cov_27.0002	AMG168	lysogenic	K01448	N-acetylmuramoyl-L-alanine amidase [EC:3.5.1.28]
VOTU2036	B129_286263_length_163541_cov_27.0002	AMG169	lysogenic	K06211	nadR; HTH-type transcriptional regulator, transcriptional repressor of NAD biosynthesis genes [EC:2.7.7.1 2.7.1.22]
VOTU2036	B129_286263_length_163541_cov_27.0002	AMG170	lysogenic	K07175	PhoH-like ATPase
VOTU2050	B129_84116_length_5155_cov_9.1596	AMG173	lytic	K00558	DNMT1, dcm; DNA (cytosine-5)-methyltransferase 1 [EC:2.1.1.37]
VOTU2057	B171_123042_length_43336_cov_16.0000	AMG174	lytic	K00789	metK; S-adenosylmethionine synthetase [EC:2.5.1.6]
VOTU2060	B171_133013_length_21983_cov_12.0813	AMG175	lysogenic	K00390	cysH; phosphoadenosine phosphosulfate reductase [EC:1.8.4.8 1.8.4.10]
VOTU2060	B171_133013_length_21983_cov_12.0813	AMG176	lysogenic	K00558	DNMT1, dcm; DNA (cytosine-5)-methyltransferase 1 [EC:2.1.1.37]
VOTU2071	B171_199698_length_11092_cov_9.0000	AMG177	lytic	K00558	DNA (cytosine-5-)-methyltransferase [EC:2.1.1.37] [RN:R04858]
VOTU2075	B171_234320_length_9805_cov_7.9891	AMG178	lytic	PF13578.9	Methyltransferase domain
VOTU2090	B171_358665_length_5308_cov_7.0000	AMG179	lytic	K00558	DNMT1, dcm; DNA (cytosine-5)-methyltransferase 1 [EC:2.1.1.37]
VOTU2091	B171_368149_length_13359_cov_13.9980	AMG180	lytic	K00558	DNMT1, dcm; DNA (cytosine-5)-methyltransferase 1 [EC:2.1.1.37]
VOTU2093	B171_386013_length_5612_cov_42.7679	AMG181	0	K00789	S-adenosylmethionine synthetase [EC:2.5.1.6] [RN:R00177]
VOTU2104	B171_90094_length_6574_cov_15.7685	AMG182	lytic	K00789	metK; S-adenosylmethionine synthetase [EC:2.5.1.6]
VOTU2105	B183_102205_length_20702_cov_33.7073	AMG183	lysogenic	K00390	cysH; phosphoadenosine phosphosulfate reductase [EC:1.8.4.8 1.8.4.10]
VOTU2105	B183_102205_length_20702_cov_33.7073	AMG184	lysogenic	K01520	dUTP pyrophosphatase [EC:3.6.1.23] [RN:R02100]
VOTU211	A102_123941_length_7923_cov_9.0000	AMG185	lytic	K00558	DNMT1, dcm; DNA (cytosine-5)-methyltransferase 1 [EC:2.1.1.37]
VOTU2111	B183_108508_length_7037_cov_48.9746	AMG186	lytic	K06167	phnP; phosphoribosyl 1,2-cyclic phosphate phosphodiesterase [EC:3.1.4.55]
VOTU2124	B183_13606_length_32581_cov_9.8481	AMG188	lysogenic	K02078	acpP; acyl carrier protein
VOTU2124	B183_13606_length_32581_cov_9.8481	AMG189	lysogenic	PF00534.23	Glycosyl transferases group 1
VOTU2124	B183_13606_length_32581_cov_9.8481	AMG187	lysogenic	K00568	ubiG; 2-polyprenyl-6-hydroxyphenyl methylase / 3-demethylubiquinone-9 3-methyltransferase [EC:2.1.1.222 2.1.1.64]
VOTU2144	B183_173188_length_38003_cov_19.0004	AMG190	lytic	K00943	dTMP kinase [EC:2.7.4.9] [RN:R02094]
VOTU2149	B183_177921_length_40604_cov_11.9999	AMG191	lysogenic	K00558	DNMT1, dcm; DNA (cytosine-5)-methyltransferase 1 [EC:2.1.1.37]
VOTU2152	B183_185454_length_47223_cov_42.1738	AMG192	lysogenic	K00390	cysH; phosphoadenosine phosphosulfate reductase [EC:1.8.4.8 1.8.4.10]
VOTU2158	B183_208718_length_13810_cov_19.9500	AMG193	lysogenic	K01520	dUTP pyrophosphatase [EC:3.6.1.23] [RN:R02100]
VOTU2163	B183_222362_length_6495_cov_11.0000	AMG194	lytic	K00390	cysH; phosphoadenosine phosphosulfate reductase [EC:1.8.4.8 1.8.4.10]
VOTU2174	B183_257959_length_22247_cov_14.7587	AMG195	lytic	K07175	PhoH-like ATPase
VOTU2176	B183_259329_length_29340_cov_14.3198	AMG196	lytic	K07175	PhoH-like ATPase
VOTU2177	B183_259952_length_6180_cov_12.0000	AMG197	lytic	K18912	egtB; gamma-glutamyl hercynylcysteine S-oxide synthase [EC:1.14.99.50]
VOTU2181	B183_26647_length_19240_cov_113.4287	AMG198	lytic	K00390	cysH; phosphoadenosine phosphosulfate reductase [EC:1.8.4.8 1.8.4.10]
VOTU2181	B183_26647_length_19240_cov_113.4287	AMG199	lytic	K04487	iscS, NFS1; cysteine desulfurase [EC:2.8.1.7]
VOTU2188	B183_28466_length_21786_cov_11.4904	AMG200	lytic	K06167	phnP; phosphoribosyl 1,2-cyclic phosphate phosphodiesterase [EC:3.1.4.55]
VOTU2189	B183_288065_length_12155_cov_18.0000	AMG201	lytic	PF13578.9	Methyltransferase domain
VOTU2191	B183_292777_length_7413_cov_11.0000	AMG202	lytic	K00390	cysH; phosphoadenosine phosphosulfate reductase [EC:1.8.4.8 1.8.4.10]
VOTU2191	B183_292777_length_7413_cov_11.0000	AMG203	lytic	K00390	cysH; phosphoadenosine phosphosulfate reductase [EC:1.8.4.8 1.8.4.10]
VOTU2193	B183_29565_length_26820_cov_60.3964	AMG204	lytic	K00558	DNMT1, dcm; DNA (cytosine-5)-methyltransferase 1 [EC:2.1.1.37]
VOTU2196	B183_301171_length_8966_cov_19.7922	AMG205	lytic	K00558	DNMT1, dcm; DNA (cytosine-5)-methyltransferase 1 [EC:2.1.1.37]
VOTU2200	B183_315612_length_45704_cov_24.0000	AMG207	lysogenic	K01494	dCTP deaminase [EC:3.5.4.13] [RN:R02325]
VOTU2200	B183_315612_length_45704_cov_24.0000	AMG206	lysogenic	K00558	DNMT1, dcm; DNA (cytosine-5)-methyltransferase 1 [EC:2.1.1.37]
VOTU2202	B183_316552_length_9510_cov_37.2648	AMG208	lytic	PF02018.20	Carbohydrate binding domain
VOTU2203	B183_320130_length_35339_cov_24.6252	AMG209	lytic	K00390	cysH; phosphoadenosine phosphosulfate reductase [EC:1.8.4.8 1.8.4.10]
VOTU2205	B183_32461_length_23750_cov_52.0499	AMG210	lytic	K07404	pgl; 6-phosphogluconolactonase [EC:3.1.1.31]
VOTU2210	B183_342517_length_7707_cov_16.3218	AMG211	lysogenic	K07404	pgl; 6-phosphogluconolactonase [EC:3.1.1.31]
VOTU2213	B183_34709_length_5459_cov_34.5722	AMG212	lytic	K00789	metK; S-adenosylmethionine synthetase [EC:2.5.1.6]
VOTU2232	B183_39674_length_17048_cov_11.0000	AMG213	lytic	K00568	ubiG; 2-polyprenyl-6-hydroxyphenyl methylase / 3-demethylubiquinone-9 3-methyltransferase [EC:2.1.1.222 2.1.1.64]
VOTU2233	B183_4097_length_5033_cov_14.0020	AMG214	lytic	K00789	metK; S-adenosylmethionine synthetase [EC:2.5.1.6]
VOTU2235	B183_42646_length_8052_cov_9.9991	AMG215	lytic	K09882	cobS; cobaltochelatase CobS [EC:6.6.1.2]
VOTU2238	B183_5027_length_19763_cov_14.5905	AMG216	lytic	K00558	DNMT1, dcm; DNA (cytosine-5)-methyltransferase 1 [EC:2.1.1.37]
VOTU2242	B183_57074_length_26231_cov_135.1837|provirus_7222_21600	AMG217	lysogenic	K00058	serA, PHGDH; D-3-phosphoglycerate dehydrogenase / 2-oxoglutarate reductase [EC:1.1.1.95 1.1.1.399]
VOTU2252	B183_73924_length_9821_cov_28.4315	AMG218	lytic	K07260	vanY; zinc D-Ala-D-Ala carboxypeptidase [EC:3.4.17.14]
VOTU2254	B183_75267_length_10908_cov_11.0055	AMG219	lytic	K00558	DNMT1, dcm; DNA (cytosine-5)-methyltransferase 1 [EC:2.1.1.37]
VOTU2262	B183_96133_length_10067_cov_112.1100	AMG220	lytic	K00558	DNMT1, dcm; DNA (cytosine-5)-methyltransferase 1 [EC:2.1.1.37]
VOTU2266	B216_115138_length_62889_cov_14.0000|provirus_10185_62604	AMG221	lytic	K21029	moeB; molybdopterin-synthase adenylyltransferase [EC:2.7.7.80]
VOTU2266	B216_115138_length_62889_cov_14.0000|provirus_10185_62604	AMG222	lytic	K21636	ribonucleoside-triphosphate reductase [EC:1.17.4.2 1.1.98.6] [RN:R02022 R11636]
VOTU2267	B216_115706_length_17721_cov_22.0000	AMG223	lytic	K00390	cysH; phosphoadenosine phosphosulfate reductase [EC:1.8.4.8 1.8.4.10]
VOTU2267	B216_115706_length_17721_cov_22.0000	AMG224	lytic	K01520	dUTP pyrophosphatase [EC:3.6.1.23] [RN:R02100]
VOTU2273	B216_133889_length_15053_cov_10.0270	AMG225	lytic	K00558	DNMT1, dcm; DNA (cytosine-5)-methyltransferase 1 [EC:2.1.1.37]
VOTU2275	B216_140640_length_49571_cov_17.8232	AMG226	lytic	K00943	dTMP kinase [EC:2.7.4.9] [RN:R02094]
VOTU2275	B216_140640_length_49571_cov_17.8232	AMG228	lytic	K01710	E4.2.1.46, rfbB, rffG; dTDP-glucose 4,6-dehydratase [EC:4.2.1.46]
VOTU2275	B216_140640_length_49571_cov_17.8232	AMG227	lytic	K01507	inorganic pyrophosphatase [EC:3.6.1.1]
VOTU2275	B216_140640_length_49571_cov_17.8232	AMG229	lytic	K07175	PhoH-like ATPase
VOTU2306	B216_21770_length_20831_cov_24.5551	AMG230	lytic	K03639	moaA, CNX2; GTP 3',8-cyclase [EC:4.1.99.22]
VOTU2319	B216_4450_length_5735_cov_103.0000	AMG231	lytic	K00390	cysH; phosphoadenosine phosphosulfate reductase [EC:1.8.4.8 1.8.4.10]
VOTU2325	B216_58524_length_5944_cov_8.0000	AMG232	lytic	K00558	DNMT1, dcm; DNA (cytosine-5)-methyltransferase 1 [EC:2.1.1.37]
VOTU2329	B216_76855_length_17598_cov_10.9913	AMG233	lysogenic	PF13385.9	Concanavalin A-like lectin/glucanases superfamily
VOTU2332	B216_99454_length_18958_cov_23.9889	AMG237	lytic	K03856	AROA2, aroA; 3-deoxy-7-phosphoheptulonate synthase [EC:2.5.1.54]
VOTU2332	B216_99454_length_18958_cov_23.9889	AMG234	lytic	K00390	cysH; phosphoadenosine phosphosulfate reductase [EC:1.8.4.8 1.8.4.10]
VOTU2332	B216_99454_length_18958_cov_23.9889	AMG235	lytic	K00390	cysH; phosphoadenosine phosphosulfate reductase [EC:1.8.4.8 1.8.4.10]
VOTU2332	B216_99454_length_18958_cov_23.9889	AMG236	lytic	K00979	kdsB; 3-deoxy-manno-octulosonate cytidylyltransferase (CMP-KDO synthetase) [EC:2.7.7.38]
VOTU2337	B24_118565_length_24588_cov_15.1316	AMG239	lytic	K22227	ahbD; heme synthase
VOTU2337	B24_118565_length_24588_cov_15.1316	AMG238	lytic	K00287	DHFR, folA; dihydrofolate reductase [EC:1.5.1.3]
VOTU2338	B24_11935_length_8250_cov_15.5815	AMG240	lytic	K00390	cysH; phosphoadenosine phosphosulfate reductase [EC:1.8.4.8 1.8.4.10]
VOTU2340	B24_127322_length_12056_cov_19.0000	AMG241	lytic	K00558	DNMT1, dcm; DNA (cytosine-5)-methyltransferase 1 [EC:2.1.1.37]
VOTU2343	B24_150843_length_27373_cov_148.0128	AMG242	lytic	K00558	DNMT1, dcm; DNA (cytosine-5)-methyltransferase 1 [EC:2.1.1.37]
VOTU2348	B24_177994_length_50972_cov_48.0434	AMG243	lytic	K00558	DNMT1, dcm; DNA (cytosine-5)-methyltransferase 1 [EC:2.1.1.37]
VOTU2352	B24_199587_length_9321_cov_15.0000	AMG244	lytic	K00558	DNMT1, dcm; DNA (cytosine-5)-methyltransferase 1 [EC:2.1.1.37]
VOTU2356	B24_232420_length_22900_cov_14.8967	AMG245	lytic	K17398	DNMT3A; DNA (cytosine-5)-methyltransferase 3A [EC:2.1.1.37]
VOTU236	A102_339598_length_42485_cov_19.0004	AMG246	lytic	PF13385.9	Concanavalin A-like lectin/glucanases superfamily
VOTU2362	B24_269798_length_15556_cov_17.7383	AMG247	lysogenic	K01243	mtnN, mtn, pfs; adenosylhomocysteine nucleosidase [EC:3.2.2.9]
VOTU2364	B24_280929_length_7521_cov_11.0000	AMG248	0	K00558	DNA (cytosine-5-)-methyltransferase [EC:2.1.1.37] [RN:R04858]
VOTU2365	B24_281414_length_37676_cov_14.0000	AMG249	lytic	K00558	DNMT1, dcm; DNA (cytosine-5)-methyltransferase 1 [EC:2.1.1.37]
VOTU2367	B24_288159_length_36788_cov_74.5269	AMG250	lytic	K10026	queE; 7-carboxy-7-deazaguanine synthase [EC:4.3.99.3]
VOTU2368	B24_302713_length_18868_cov_10.9224	AMG251	lytic	K05366	mrcA; penicillin-binding protein 1A [EC:2.4.1.129 3.4.16.4]
VOTU2370	B24_311057_length_5253_cov_4.0000	AMG252	lytic	PF05342.17	M26 IgA1-specific Metallo-endopeptidase N-terminal region
VOTU2376	B24_378931_length_17871_cov_10.6095	AMG253	lytic	K00558	DNMT1, dcm; DNA (cytosine-5)-methyltransferase 1 [EC:2.1.1.37]
VOTU2383	B24_45369_length_15401_cov_11.3106	AMG254	lytic	K00558	DNMT1, dcm; DNA (cytosine-5)-methyltransferase 1 [EC:2.1.1.37]
VOTU2387	B24_77605_length_6646_cov_7.0000	AMG255	lytic	K06167	phnP; phosphoribosyl 1,2-cyclic phosphate phosphodiesterase [EC:3.1.4.55]
VOTU2396	B240_104962_length_39629_cov_215.0000	AMG257	lysogenic	PF13385.9	Concanavalin A-like lectin/glucanases superfamily
VOTU2396	B240_104962_length_39629_cov_215.0000	AMG256	lysogenic	K00390	cysH; phosphoadenosine phosphosulfate reductase [EC:1.8.4.8 1.8.4.10]
VOTU2397	B240_105331_length_61594_cov_118.0000	AMG258	lysogenic	K00558	DNMT1, dcm; DNA (cytosine-5)-methyltransferase 1 [EC:2.1.1.37]
VOTU2397	B240_105331_length_61594_cov_118.0000	AMG259	lysogenic	K00558	DNMT1, dcm; DNA (cytosine-5)-methyltransferase 1 [EC:2.1.1.37]
VOTU2401	B240_116670_length_15960_cov_11.0000	AMG260	lytic	K07404	pgl; 6-phosphogluconolactonase [EC:3.1.1.31]
VOTU2402	B240_120196_length_32952_cov_918.1063	AMG261	lytic	PF05342.17	M26 IgA1-specific Metallo-endopeptidase N-terminal region
VOTU2412	B240_157128_length_12105_cov_8.0000	AMG262	lytic	K06920	queC; 7-cyano-7-deazaguanine synthase [EC:6.3.4.20]
VOTU2412	B240_157128_length_12105_cov_8.0000	AMG263	lytic	K10026	queE; 7-carboxy-7-deazaguanine synthase [EC:4.3.99.3]
VOTU2415	B240_165322_length_7539_cov_7.0000	AMG265	lytic	K00973	E2.7.7.24, rfbA, rffH; glucose-1-phosphate thymidylyltransferase [EC:2.7.7.24]
VOTU2415	B240_165322_length_7539_cov_7.0000	AMG264	lytic	K00059	fabG, OAR1; 3-oxoacyl-[acyl-carrier protein] reductase [EC:1.1.1.100]
VOTU2416	B240_16536_length_10009_cov_13.0000	AMG266	lytic	PF13385.9	Concanavalin A-like lectin/glucanases superfamily
VOTU2418	B240_167913_length_40984_cov_11.0000	AMG267	lytic	K01520	dUTP pyrophosphatase [EC:3.6.1.23] [RN:R02100]
VOTU2419	B240_176340_length_19146_cov_16.6954	AMG268	lytic	K06167	phnP; phosphoribosyl 1,2-cyclic phosphate phosphodiesterase [EC:3.1.4.55]
VOTU242	A102_433880_length_41590_cov_14.9949|provirus_9993_41589	AMG269	lysogenic	K01006	ppdK; pyruvate, orthophosphate dikinase [EC:2.7.9.1]
VOTU2438	B240_72795_length_21296_cov_12.0087	AMG270	lytic	K00390	cysH; phosphoadenosine phosphosulfate reductase [EC:1.8.4.8 1.8.4.10]
VOTU244	A102_53619_length_7251_cov_18.6211	AMG271	lytic	K00558	DNMT1, dcm; DNA (cytosine-5)-methyltransferase 1 [EC:2.1.1.37]
VOTU2455	B264_101959_length_5115_cov_9.0000	AMG272	lytic	K00558	DNMT1, dcm; DNA (cytosine-5)-methyltransferase 1 [EC:2.1.1.37]
VOTU2455	B264_101959_length_5115_cov_9.0000	AMG273	lytic	K00789	metK; S-adenosylmethionine synthetase [EC:2.5.1.6]
VOTU2460	B264_114507_length_43069_cov_12.9942	AMG274	lytic	K01520	dUTP pyrophosphatase [EC:3.6.1.23] [RN:R02100]
VOTU2462	B264_116941_length_30420_cov_19.2849	AMG275	lysogenic	K07175	PhoH-like ATPase
VOTU2468	B264_122486_length_12643_cov_11.0000	AMG276	lytic	K01520	dUTP pyrophosphatase [EC:3.6.1.23] [RN:R02100]
VOTU2468	B264_122486_length_12643_cov_11.0000	AMG277	lytic	K21636	ribonucleoside-triphosphate reductase [EC:1.17.4.2 1.1.98.6] [RN:R02022 R11636]
VOTU2470	B264_126365_length_7460_cov_7.0000	AMG278	lytic	K00789	metK; S-adenosylmethionine synthetase [EC:2.5.1.6]
VOTU2470	B264_126365_length_7460_cov_7.0000	AMG279	lytic	K06167	phnP; phosphoribosyl 1,2-cyclic phosphate phosphodiesterase [EC:3.1.4.55]
VOTU2475	B264_133750_length_5803_cov_15.0000	AMG280	lysogenic	K07260	vanY; zinc D-Ala-D-Ala carboxypeptidase [EC:3.4.17.14]
VOTU2486	B264_161214_length_29558_cov_110.0000	AMG281	lytic	K06167	phnP; phosphoribosyl 1,2-cyclic phosphate phosphodiesterase [EC:3.1.4.55]
VOTU2488	B264_165389_length_12810_cov_12.0000	AMG282	lytic	PF00625.24	Guanylate kinase
VOTU2497	B264_21035_length_37655_cov_427.0000	AMG283	lysogenic	K00390	cysH; phosphoadenosine phosphosulfate reductase [EC:1.8.4.8 1.8.4.10]
VOTU2499	B264_28250_length_7211_cov_29.4229	AMG284	lytic	K00390	cysH; phosphoadenosine phosphosulfate reductase [EC:1.8.4.8 1.8.4.10]
VOTU2503	B264_47431_length_27024_cov_31.0080	AMG286	lysogenic	K04034	bchE; anaerobic magnesium-protoporphyrin IX monomethyl ester cyclase [EC:1.21.98.3]
VOTU2503	B264_47431_length_27024_cov_31.0080	AMG285	lysogenic	K00789	metK; S-adenosylmethionine synthetase [EC:2.5.1.6]
VOTU2506	B264_51205_length_40873_cov_32.7320	AMG287	lysogenic	K00390	cysH; phosphoadenosine phosphosulfate reductase [EC:1.8.4.8 1.8.4.10]
VOTU2507	B264_51270_length_25087_cov_26.4392	AMG290	lytic	PF13385.9	Concanavalin A-like lectin/glucanases superfamily
VOTU2507	B264_51270_length_25087_cov_26.4392	AMG288	lytic	K00390	cysH; phosphoadenosine phosphosulfate reductase [EC:1.8.4.8 1.8.4.10]
VOTU2507	B264_51270_length_25087_cov_26.4392	AMG289	lytic	K11717	sufS; cysteine desulfurase / selenocysteine lyase [EC:2.8.1.7 4.4.1.16]
VOTU2512	B264_55957_length_42969_cov_18.6325	AMG291	lysogenic	K01186	NEU1; sialidase-1 [EC:3.2.1.18]
VOTU2521	B264_87186_length_60298_cov_54.2522	AMG293	lysogenic	K07404	pgl; 6-phosphogluconolactonase [EC:3.1.1.31]
VOTU2521	B264_87186_length_60298_cov_54.2522	AMG292	lysogenic	K07175	PhoH-like ATPase
VOTU2523	B264_88840_length_54266_cov_23.5456	AMG294	lytic	K07404	pgl; 6-phosphogluconolactonase [EC:3.1.1.31]
VOTU2539	B288_128694_length_20700_cov_19.4131	AMG295	lytic	K00943	dTMP kinase [EC:2.7.4.9] [RN:R02094]
VOTU2539	B288_128694_length_20700_cov_19.4131	AMG296	lytic	K01520	dUTP pyrophosphatase [EC:3.6.1.23] [RN:R02100]
VOTU2543	B288_136148_length_30106_cov_19.1693	AMG297	lytic	K06167	phnP; phosphoribosyl 1,2-cyclic phosphate phosphodiesterase [EC:3.1.4.55]
VOTU2548	B288_144104_length_28092_cov_84.8285	AMG298	lytic	K00525	ribonucleoside-diphosphate reductase [EC:1.17.4.1] [RN:R02024]
VOTU2548	B288_144104_length_28092_cov_84.8285	AMG299	lytic	K00525	ribonucleoside-diphosphate reductase [EC:1.17.4.1] [RN:R02024]
VOTU2552	B288_152516_length_29212_cov_13.4219	AMG300	lytic	PF00625.24	Guanylate kinase
VOTU2554	B288_156821_length_28597_cov_12.9935	AMG301	lytic	K00558	DNMT1, dcm; DNA (cytosine-5)-methyltransferase 1 [EC:2.1.1.37]
VOTU2554	B288_156821_length_28597_cov_12.9935	AMG302	lytic	K01520	dUTP pyrophosphatase [EC:3.6.1.23] [RN:R02100]
VOTU2554	B288_156821_length_28597_cov_12.9935	AMG303	lytic	K07175	PhoH-like ATPase
VOTU2560	B288_171011_length_18812_cov_16.8377	AMG304	lysogenic	K00558	DNMT1, dcm; DNA (cytosine-5)-methyltransferase 1 [EC:2.1.1.37]
VOTU2564	B288_177718_length_51766_cov_14.5086	AMG305	lysogenic	K01520	dUTP pyrophosphatase [EC:3.6.1.23] [RN:R02100]
VOTU2570	B288_183823_length_10672_cov_158.6583	AMG306	lytic	K02395	peptidoglycan hydrolase FlgJ
VOTU2578	B288_3255_length_40316_cov_84.3922	AMG310	0	K22227	ahbD; heme synthase
VOTU2578	B288_3255_length_40316_cov_84.3922	AMG307	0	K00943	dTMP kinase [EC:2.7.4.9] [RN:R02094]
VOTU2578	B288_3255_length_40316_cov_84.3922	AMG308	0	K01710	E4.2.1.46, rfbB, rffG; dTDP-glucose 4,6-dehydratase [EC:4.2.1.46]
VOTU2578	B288_3255_length_40316_cov_84.3922	AMG309	0	K07175	PhoH-like ATPase
VOTU2580	B288_36284_length_5560_cov_20.1618	AMG311	lytic	K00558	DNMT1, dcm; DNA (cytosine-5)-methyltransferase 1 [EC:2.1.1.37]
VOTU2589	B288_67986_length_7733_cov_68.6512	AMG312	lytic	K06167	phnP; phosphoribosyl 1,2-cyclic phosphate phosphodiesterase [EC:3.1.4.55]
VOTU2592	B288_7329_length_7560_cov_28.8595	AMG313	lytic	PF13385.9	Concanavalin A-like lectin/glucanases superfamily
VOTU2595	B288_75404_length_13459_cov_15.3501	AMG314	lytic	K00390	cysH; phosphoadenosine phosphosulfate reductase [EC:1.8.4.8 1.8.4.10]
VOTU2595	B288_75404_length_13459_cov_15.3501	AMG315	lytic	K04487	iscS, NFS1; cysteine desulfurase [EC:2.8.1.7]
VOTU2596	B288_76548_length_74382_cov_56.9850	AMG318	lytic	PF02585.20	GlcNAc-PI de-N-acetylase
VOTU2596	B288_76548_length_74382_cov_56.9850	AMG317	lytic	PF00534.23	Glycosyl transferases group 1
VOTU2596	B288_76548_length_74382_cov_56.9850	AMG316	lytic	K01945	purD; phosphoribosylamine---glycine ligase [EC:6.3.4.13]
VOTU2605	B288_92210_length_36674_cov_13.0000	AMG319	lysogenic	K07175	PhoH-like ATPase
VOTU2610	B312_101375_length_9297_cov_7.0000	AMG320	lytic	K03095	SprT-like protein
VOTU2616	B312_119594_length_32571_cov_36.0000	AMG321	lytic	K00558	DNMT1, dcm; DNA (cytosine-5)-methyltransferase 1 [EC:2.1.1.37]
VOTU2623	B312_130246_length_11875_cov_17.8599	AMG322	lytic	K07175	PhoH-like ATPase
VOTU2636	B312_1573_length_18503_cov_88.9184	AMG323	lytic	K02395	peptidoglycan hydrolase FlgJ
VOTU2646	B312_177716_length_33069_cov_17.2123	AMG324	lysogenic	K06167	phnP; phosphoribosyl 1,2-cyclic phosphate phosphodiesterase [EC:3.1.4.55]
VOTU2656	B312_205124_length_8989_cov_27.0878	AMG325	lytic	K01520	dUTP pyrophosphatase [EC:3.6.1.23] [RN:R02100]
VOTU266	A129_346429_length_14529_cov_8.0000	AMG326	lytic	K21029	moeB; molybdopterin-synthase adenylyltransferase [EC:2.7.7.80]
VOTU2669	B312_236719_length_8025_cov_9.0000	AMG327	lytic	K03462	NAMPT; nicotinamide phosphoribosyltransferase [EC:2.4.2.12]
VOTU2671	B312_23908_length_9283_cov_10.0004	AMG328	lytic	K01520	dUTP pyrophosphatase [EC:3.6.1.23] [RN:R02100]
VOTU2672	B312_242827_length_45745_cov_39.9923	AMG329	lysogenic	K06167	phnP; phosphoribosyl 1,2-cyclic phosphate phosphodiesterase [EC:3.1.4.55]
VOTU2674	B312_242932_length_18578_cov_7.0000	AMG330	lytic	K00558	DNMT1, dcm; DNA (cytosine-5)-methyltransferase 1 [EC:2.1.1.37]
VOTU2674	B312_242932_length_18578_cov_7.0000	AMG331	lytic	K00558	DNMT1, dcm; DNA (cytosine-5)-methyltransferase 1 [EC:2.1.1.37]
VOTU2676	B312_247984_length_8186_cov_11.0088	AMG332	lytic	K00390	cysH; phosphoadenosine phosphosulfate reductase [EC:1.8.4.8 1.8.4.10]
VOTU2697	B312_293478_length_6426_cov_7.0000	AMG333	lytic	K07175	PhoH-like ATPase
VOTU2700	B312_296018_length_6821_cov_12.0087	AMG334	lytic	K00558	DNMT1, dcm; DNA (cytosine-5)-methyltransferase 1 [EC:2.1.1.37]
VOTU2700	B312_296018_length_6821_cov_12.0087	AMG335	lytic	K00558	DNMT1, dcm; DNA (cytosine-5)-methyltransferase 1 [EC:2.1.1.37]
VOTU2711	B312_317874_length_6655_cov_26.0255	AMG336	lytic	PF13385.9	Concanavalin A-like lectin/glucanases superfamily
VOTU272	A129_411220_length_5346_cov_6.0000	AMG337	lytic	K00558	DNMT1, dcm; DNA (cytosine-5)-methyltransferase 1 [EC:2.1.1.37]
VOTU2726	B312_6552_length_26766_cov_14.7388	AMG338	lysogenic	K01520	dUTP pyrophosphatase [EC:3.6.1.23] [RN:R02100]
VOTU2726	B312_6552_length_26766_cov_14.7388	AMG339	lysogenic	K21636	ribonucleoside-triphosphate reductase [EC:1.17.4.2 1.1.98.6] [RN:R02022 R11636]
VOTU2733	B312_87556_length_125658_cov_17.5994	AMG344	lytic	K22227	ahbD; heme synthase
VOTU2733	B312_87556_length_125658_cov_17.5994	AMG340	lytic	K00943	dTMP kinase [EC:2.7.4.9] [RN:R02094]
VOTU2733	B312_87556_length_125658_cov_17.5994	AMG341	lytic	K01710	E4.2.1.46, rfbB, rffG; dTDP-glucose 4,6-dehydratase [EC:4.2.1.46]
VOTU2733	B312_87556_length_125658_cov_17.5994	AMG342	lytic	K01784	galE, GALE; UDP-glucose 4-epimerase [EC:5.1.3.2]
VOTU2733	B312_87556_length_125658_cov_17.5994	AMG343	lytic	K07175	PhoH-like ATPase
VOTU2734	B312_88074_length_7408_cov_7.0000	AMG345	lytic	K01520	dUTP pyrophosphatase [EC:3.6.1.23] [RN:R02100]
VOTU2742	B336_121959_length_7817_cov_7.0000	AMG346	lytic	K00525	ribonucleoside-diphosphate reductase [EC:1.17.4.1] [RN:R02024]
VOTU2742	B336_121959_length_7817_cov_7.0000	AMG347	lytic	K00525	ribonucleoside-diphosphate reductase [EC:1.17.4.1] [RN:R02024]
VOTU2745	B336_129320_length_12280_cov_56.4793	AMG348	lytic	K06167	phnP; phosphoribosyl 1,2-cyclic phosphate phosphodiesterase [EC:3.1.4.55]
VOTU2747	B336_132677_length_6760_cov_14.9379	AMG349	lytic	K00789	metK; S-adenosylmethionine synthetase [EC:2.5.1.6]
VOTU275	A129_43689_length_17159_cov_27.0049	AMG350	lytic	K00789	metK; S-adenosylmethionine synthetase [EC:2.5.1.6]
VOTU2764	B336_163619_length_10962_cov_18.0055	AMG351	lytic	K00558	DNMT1, dcm; DNA (cytosine-5)-methyltransferase 1 [EC:2.1.1.37]
VOTU2770	B336_170527_length_10587_cov_13.0705	AMG352	lytic	K06167	phnP; phosphoribosyl 1,2-cyclic phosphate phosphodiesterase [EC:3.1.4.55]
VOTU2786	B336_198257_length_7809_cov_9.0000	AMG353	lytic	K21140	mec; [CysO sulfur-carrier protein]-S-L-cysteine hydrolase [EC:3.13.1.6]
VOTU2788	B336_202805_length_63888_cov_27.4652	AMG354	lytic	K00558	DNMT1, dcm; DNA (cytosine-5)-methyltransferase 1 [EC:2.1.1.37]
VOTU2788	B336_202805_length_63888_cov_27.4652	AMG355	lytic	K01520	dUTP pyrophosphatase [EC:3.6.1.23] [RN:R02100]
VOTU2788	B336_202805_length_63888_cov_27.4652	AMG357	lytic	PF00625.24	Guanylate kinase
VOTU2788	B336_202805_length_63888_cov_27.4652	AMG356	lytic	K21636	ribonucleoside-triphosphate reductase [EC:1.17.4.2 1.1.98.6] [RN:R02022 R11636]
VOTU2792	B336_21306_length_41970_cov_83.7859	AMG358	lytic	K00558	DNMT1, dcm; DNA (cytosine-5)-methyltransferase 1 [EC:2.1.1.37]
VOTU2792	B336_21306_length_41970_cov_83.7859	AMG359	lytic	K00558	DNMT1, dcm; DNA (cytosine-5)-methyltransferase 1 [EC:2.1.1.37]
VOTU2793	B336_214461_length_9057_cov_7.0000	AMG360	lytic	K00287	DHFR, folA; dihydrofolate reductase [EC:1.5.1.3]
VOTU2800	B336_219915_length_5412_cov_9.0000	AMG361	lytic	K00390	cysH; phosphoadenosine phosphosulfate reductase [EC:1.8.4.8 1.8.4.10]
VOTU2802	B336_223593_length_45128_cov_62.6834	AMG362	lytic	PF13385.9	Concanavalin A-like lectin/glucanases superfamily
VOTU2809	B336_234534_length_20811_cov_20.3172	AMG363	lytic	K01520	dUTP pyrophosphatase [EC:3.6.1.23] [RN:R02100]
VOTU2809	B336_234534_length_20811_cov_20.3172	AMG364	lytic	PF00625.24	Guanylate kinase
VOTU2816	B336_253732_length_6553_cov_14.8885	AMG365	lytic	K07260	vanY; zinc D-Ala-D-Ala carboxypeptidase [EC:3.4.17.14]
VOTU2817	B336_259758_length_7027_cov_8.8374	AMG366	lytic	K00558	DNMT1, dcm; DNA (cytosine-5)-methyltransferase 1 [EC:2.1.1.37]
VOTU2817	B336_259758_length_7027_cov_8.8374	AMG367	lytic	K00558	DNMT1, dcm; DNA (cytosine-5)-methyltransferase 1 [EC:2.1.1.37]
VOTU2829	B336_269067_length_46873_cov_42.0103	AMG368	0	K00943	dTMP kinase [EC:2.7.4.9] [RN:R02094]
VOTU2829	B336_269067_length_46873_cov_42.0103	AMG369	0	K01710	E4.2.1.46, rfbB, rffG; dTDP-glucose 4,6-dehydratase [EC:4.2.1.46]
VOTU2829	B336_269067_length_46873_cov_42.0103	AMG370	0	K07175	PhoH-like ATPase
VOTU2840	B336_295859_length_18029_cov_25.8466	AMG371	lytic	K01520	dUTP pyrophosphatase [EC:3.6.1.23] [RN:R02100]
VOTU2853	B336_316108_length_5819_cov_7.0000	AMG372	lytic	K01520	dUTP pyrophosphatase [EC:3.6.1.23] [RN:R02100]
VOTU2870	B336_51993_length_24920_cov_18.0000	AMG373	lytic	K08678	UXS1, uxs; UDP-glucuronate decarboxylase [EC:4.1.1.35]
VOTU2871	B336_52884_length_9262_cov_10.4745	AMG374	lytic	K00558	DNMT1, dcm; DNA (cytosine-5)-methyltransferase 1 [EC:2.1.1.37]
VOTU2875	B336_58939_length_34430_cov_23.6676	AMG375	lysogenic	K21140	mec; [CysO sulfur-carrier protein]-S-L-cysteine hydrolase [EC:3.13.1.6]
VOTU2887	B336_9237_length_22403_cov_14.5265	AMG376	lysogenic	PF06605.14	Prophage endopeptidase tail
VOTU2908	B360_115449_length_8228_cov_8.0000	AMG377	lytic	K00954	E2.7.7.3A, coaD, kdtB; pantetheine-phosphate adenylyltransferase [EC:2.7.7.3]
VOTU2908	B360_115449_length_8228_cov_8.0000	AMG378	lytic	K10026	queE; 7-carboxy-7-deazaguanine synthase [EC:4.3.99.3]
VOTU2918	B360_131574_length_18088_cov_9.0000	AMG380	lytic	PF13712.9	Glycosyltransferase like family
VOTU2918	B360_131574_length_18088_cov_9.0000	AMG379	lytic	K07175	PhoH-like ATPase
VOTU2920	B360_132321_length_6516_cov_10.0000	AMG381	lytic	K00390	cysH; phosphoadenosine phosphosulfate reductase [EC:1.8.4.8 1.8.4.10]
VOTU2923	B360_135148_length_508737_cov_31.2480|provirus_103042_138183	AMG382	lytic	K01520	dUTP pyrophosphatase [EC:3.6.1.23] [RN:R02100]
VOTU2929	B360_14173_length_20514_cov_11.3560	AMG383	lytic	K03544	ATP-dependent Clp protease ATP-binding subunit ClpX
VOTU2929	B360_14173_length_20514_cov_11.3560	AMG384	lytic	K21636	ribonucleoside-triphosphate reductase [EC:1.17.4.2 1.1.98.6] [RN:R02022 R11636]
VOTU2952	B360_165595_length_19390_cov_13.5442	AMG385	lytic	K00600	glyA, SHMT; glycine hydroxymethyltransferase [EC:2.1.2.1]
VOTU2962	B360_180098_length_10026_cov_10.0000	AMG386	lytic	K00287	DHFR, folA; dihydrofolate reductase [EC:1.5.1.3]
VOTU2964	B360_183205_length_39733_cov_112.0527	AMG387	lytic	K00789	metK; S-adenosylmethionine synthetase [EC:2.5.1.6]
VOTU2964	B360_183205_length_39733_cov_112.0527	AMG388	lytic	PF00291.28	Pyridoxal-phosphate dependent enzyme
VOTU2975	B360_201895_length_8589_cov_14.0895	AMG389	lytic	PF02915.20	Rubrerythrin
VOTU2978	B360_204726_length_17324_cov_9.0769	AMG390	lytic	K01854	glf; UDP-galactopyranose mutase [EC:5.4.99.9]
VOTU2991	B360_225391_length_9206_cov_20.4482	AMG391	lytic	K17398	DNMT3A; DNA (cytosine-5)-methyltransferase 3A [EC:2.1.1.37]
VOTU2995	B360_231205_length_8217_cov_18.9861	AMG392	lytic	K23144	K23144; UDP-N-acetylglucosamine diphosphorylase / glucose-1-phosphate thymidylyltransferase / UDP-N-acetylgalactosamine diphosphorylase / glucosamine-1-phosphate N-acetyltransferase / galactosamine-1-phosphate N-acetyltransferase [EC:2.7.7.23 2.7.7.24 2.7.7.83 2.3.1.157 2.3.1.276]
VOTU2996	B360_231316_length_7208_cov_15.0000	AMG393	0	K21636	ribonucleoside-triphosphate reductase [EC:1.17.4.2 1.1.98.6] [RN:R02022 R11636]
VOTU3004	B360_238702_length_35972_cov_15.0000	AMG394	lytic	K00558	DNMT1, dcm; DNA (cytosine-5)-methyltransferase 1 [EC:2.1.1.37]
VOTU3006	B360_241591_length_23495_cov_17.1562	AMG395	lytic	PF01734.25	Patatin-like phospholipase
VOTU3012	B360_248636_length_23324_cov_19.6252	AMG396	lytic	K01458	hutG; N-formylglutamate deformylase [EC:3.5.1.68]
VOTU3025	B360_268130_length_5306_cov_9.0000	AMG397	lytic	K21636	ribonucleoside-triphosphate reductase [EC:1.17.4.2 1.1.98.6] [RN:R02022 R11636]
VOTU3036	B360_277616_length_6723_cov_10.0000	AMG398	lytic	K22316	rhnA-cobC; ribonuclease H / adenosylcobalamin/alpha-ribazole phosphatase [EC:3.1.26.4 3.1.3.73]
VOTU3044	B360_283317_length_14377_cov_9.0000	AMG403	lytic	PF02127.18	Aminopeptidase I zinc metalloprotease (M18)
VOTU3044	B360_283317_length_14377_cov_9.0000	AMG401	lytic	K03639	moaA, CNX2; GTP 3',8-cyclase [EC:4.1.99.22]
VOTU3044	B360_283317_length_14377_cov_9.0000	AMG400	lytic	K01916	nadE; NAD+ synthase [EC:6.3.1.5]
VOTU3044	B360_283317_length_14377_cov_9.0000	AMG402	lytic	K08281	pncA; nicotinamidase/pyrazinamidase [EC:3.5.1.19 3.5.1.-]
VOTU3044	B360_283317_length_14377_cov_9.0000	AMG399	lytic	K00763	pncB, NAPRT1; nicotinate phosphoribosyltransferase [EC:6.3.4.21]
VOTU3048	B360_285532_length_5256_cov_45.4076	AMG404	lytic	K00558	DNMT1, dcm; DNA (cytosine-5)-methyltransferase 1 [EC:2.1.1.37]
VOTU3048	B360_285532_length_5256_cov_45.4076	AMG405	lytic	K00558	DNMT1, dcm; DNA (cytosine-5)-methyltransferase 1 [EC:2.1.1.37]
VOTU3058	B360_304764_length_12853_cov_11.0000	AMG406	lytic	K00859	coaE; dephospho-CoA kinase [EC:2.7.1.24]
VOTU3059	B360_30870_length_17017_cov_15.1936	AMG407	lytic	K01520	dUTP pyrophosphatase [EC:3.6.1.23] [RN:R02100]
VOTU308	A171_194047_length_7899_cov_21.0396	AMG408	lytic	K00558	DNMT1, dcm; DNA (cytosine-5)-methyltransferase 1 [EC:2.1.1.37]
VOTU3081	B360_338800_length_6082_cov_11.0000	AMG409	lytic	K17398	DNMT3A; DNA (cytosine-5)-methyltransferase 3A [EC:2.1.1.37]
VOTU3084	B360_340232_length_5684_cov_8.0000	AMG410	lytic	PF00534.23	Glycosyl transferases group 1
VOTU3088	B360_348595_length_9616_cov_7.0000	AMG411	lytic	K01916	nadE; NAD+ synthase [EC:6.3.1.5]
VOTU3088	B360_348595_length_9616_cov_7.0000	AMG412	lytic	K08281	pncA; nicotinamidase/pyrazinamidase [EC:3.5.1.19 3.5.1.-]
VOTU3100	B360_358518_length_6608_cov_9.0000	AMG413	lytic	K00390	cysH; phosphoadenosine phosphosulfate reductase [EC:1.8.4.8 1.8.4.10]
VOTU3102	B360_360699_length_8193_cov_9.0000	AMG414	lytic	K02078	acpP; acyl carrier protein
VOTU3102	B360_360699_length_8193_cov_9.0000	AMG415	lytic	K07173	luxS; S-ribosylhomocysteine lyase [EC:4.4.1.21]
VOTU3103	B360_363322_length_21823_cov_21.9472	AMG416	lytic	K17398	DNMT3A; DNA (cytosine-5)-methyltransferase 3A [EC:2.1.1.37]
VOTU311	A171_205583_length_7379_cov_9.0000	AMG417	lytic	K00558	DNMT1, dcm; DNA (cytosine-5)-methyltransferase 1 [EC:2.1.1.37]
VOTU311	A171_205583_length_7379_cov_9.0000	AMG418	lytic	K00558	DNMT1, dcm; DNA (cytosine-5)-methyltransferase 1 [EC:2.1.1.37]
VOTU3123	B360_41973_length_8919_cov_12.0408	AMG419	lysogenic	K00135	gabD; succinate-semialdehyde dehydrogenase / glutarate-semialdehyde dehydrogenase [EC:1.2.1.16 1.2.1.79 1.2.1.20]
VOTU3125	B360_42875_length_83435_cov_45.9259	AMG421	lytic	K00943	dTMP kinase [EC:2.7.4.9] [RN:R02094]
VOTU3125	B360_42875_length_83435_cov_45.9259	AMG420	lytic	K00820	glmS, GFPT; glutamine---fructose-6-phosphate transaminase (isomerizing) [EC:2.6.1.16]
VOTU3125	B360_42875_length_83435_cov_45.9259	AMG422	lytic	K07175	PhoH-like ATPase
VOTU3130	B360_46058_length_10049_cov_15.4448	AMG423	lytic	K00558	DNMT1, dcm; DNA (cytosine-5)-methyltransferase 1 [EC:2.1.1.37]
VOTU3138	B360_51618_length_11817_cov_11.9852	AMG424	lytic	K01520	dUTP pyrophosphatase [EC:3.6.1.23] [RN:R02100]
VOTU3160	B360_75973_length_36113_cov_73.9703	AMG427	lytic	K22227	ahbD; heme synthase
VOTU3160	B360_75973_length_36113_cov_73.9703	AMG425	lytic	K00525	ribonucleoside-diphosphate reductase [EC:1.17.4.1] [RN:R02024]
VOTU3160	B360_75973_length_36113_cov_73.9703	AMG426	lytic	K00525	ribonucleoside-diphosphate reductase [EC:1.17.4.1] [RN:R02024]
VOTU3164	B360_80798_length_16794_cov_9.1046	AMG428	lytic	K01854	glf; UDP-galactopyranose mutase [EC:5.4.99.9]
VOTU317	A171_235285_length_8620_cov_19.1256	AMG429	lytic	K00558	DNMT1, dcm; DNA (cytosine-5)-methyltransferase 1 [EC:2.1.1.37]
VOTU3176	B360_98957_length_6641_cov_9.9689	AMG430	lytic	K06167	phnP; phosphoribosyl 1,2-cyclic phosphate phosphodiesterase [EC:3.1.4.55]
VOTU3184	B384_129484_length_58124_cov_20.1777	AMG431	lytic	K01520	dUTP pyrophosphatase [EC:3.6.1.23] [RN:R02100]
VOTU3184	B384_129484_length_58124_cov_20.1777	AMG432	lytic	K21636	ribonucleoside-triphosphate reductase [EC:1.17.4.2 1.1.98.6] [RN:R02022 R11636]
VOTU319	A171_24047_length_13321_cov_20.2176	AMG433	lytic	K00789	metK; S-adenosylmethionine synthetase [EC:2.5.1.6]
VOTU3206	B384_216253_length_20326_cov_13.0000	AMG434	lytic	K01491	folD; methylenetetrahydrofolate dehydrogenase (NADP+) / methenyltetrahydrofolate cyclohydrolase [EC:1.5.1.5 3.5.4.9]
VOTU3210	B384_233487_length_6459_cov_12.0859	AMG435	lytic	K00859	coaE; dephospho-CoA kinase [EC:2.7.1.24]
VOTU3224	B384_293381_length_17912_cov_13.0000	AMG436	lytic	PF13385.9	Concanavalin A-like lectin/glucanases superfamily
VOTU3234	B384_36611_length_28307_cov_34.9984	AMG437	lytic	PF13385.9	Concanavalin A-like lectin/glucanases superfamily
VOTU324	A171_291179_length_8183_cov_8.0000	AMG438	lytic	K00558	DNMT1, dcm; DNA (cytosine-5)-methyltransferase 1 [EC:2.1.1.37]
VOTU324	A171_291179_length_8183_cov_8.0000	AMG439	lytic	K00789	metK; S-adenosylmethionine synthetase [EC:2.5.1.6]
VOTU3246	B384_59369_length_13926_cov_10.9840	AMG440	lytic	K20811	inuJ; inulosucrase [EC:2.4.1.9]
VOTU3247	B384_64101_length_5258_cov_8.0000	AMG441	lytic	K02395	peptidoglycan hydrolase FlgJ
VOTU3250	B384_71078_length_32568_cov_11.9955	AMG442	lysogenic	K06167	phnP; phosphoribosyl 1,2-cyclic phosphate phosphodiesterase [EC:3.1.4.55]
VOTU3265	B408_109176_length_14827_cov_16.5667	AMG443	lytic	K17398	DNMT3A; DNA (cytosine-5)-methyltransferase 3A [EC:2.1.1.37]
VOTU3275	B408_153137_length_50296_cov_15.4229	AMG444	lytic	K00558	DNMT1, dcm; DNA (cytosine-5)-methyltransferase 1 [EC:2.1.1.37]
VOTU3275	B408_153137_length_50296_cov_15.4229	AMG445	lytic	K00558	DNMT1, dcm; DNA (cytosine-5)-methyltransferase 1 [EC:2.1.1.37]
VOTU3275	B408_153137_length_50296_cov_15.4229	AMG446	lytic	K00789	metK; S-adenosylmethionine synthetase [EC:2.5.1.6]
VOTU3275	B408_153137_length_50296_cov_15.4229	AMG447	lytic	K02395	peptidoglycan hydrolase FlgJ
VOTU3289	B408_229395_length_35615_cov_12.0000	AMG448	lytic	K00390	cysH; phosphoadenosine phosphosulfate reductase [EC:1.8.4.8 1.8.4.10]
VOTU3293	B408_246535_length_14117_cov_10.8478	AMG449	lytic	K00558	DNMT1, dcm; DNA (cytosine-5)-methyltransferase 1 [EC:2.1.1.37]
VOTU3293	B408_246535_length_14117_cov_10.8478	AMG450	lytic	K00789	metK; S-adenosylmethionine synthetase [EC:2.5.1.6]
VOTU3303	B408_276907_length_44353_cov_15.7189	AMG451	lysogenic	PF13385.9	Concanavalin A-like lectin/glucanases superfamily
VOTU3312	B408_3281_length_6485_cov_8.9806	AMG452	lytic	K00390	cysH; phosphoadenosine phosphosulfate reductase [EC:1.8.4.8 1.8.4.10]
VOTU3324	B408_72741_length_7689_cov_10.0627	AMG453	lytic	K02395	peptidoglycan hydrolase FlgJ
VOTU3332	B408_83078_length_41226_cov_25.4586	AMG454	lytic	K06167	phnP; phosphoribosyl 1,2-cyclic phosphate phosphodiesterase [EC:3.1.4.55]
VOTU3338	B408_92846_length_44208_cov_44.9241	AMG455	lytic	K00558	DNMT1, dcm; DNA (cytosine-5)-methyltransferase 1 [EC:2.1.1.37]
VOTU3338	B408_92846_length_44208_cov_44.9241	AMG456	lytic	K00789	metK; S-adenosylmethionine synthetase [EC:2.5.1.6]
VOTU3346	B432_133096_length_22293_cov_13.3436|provirus_3972_22291	AMG457	lytic	K00558	DNMT1, dcm; DNA (cytosine-5)-methyltransferase 1 [EC:2.1.1.37]
VOTU335	A171_343248_length_22623_cov_22.9981	AMG458	lytic	K00789	metK; S-adenosylmethionine synthetase [EC:2.5.1.6]
VOTU3357	B432_161321_length_37209_cov_69.0000	AMG459	lysogenic	K00558	DNMT1, dcm; DNA (cytosine-5)-methyltransferase 1 [EC:2.1.1.37]
VOTU3369	B432_224717_length_8514_cov_7.0000	AMG460	lytic	K02395	peptidoglycan hydrolase FlgJ
VOTU3378	B432_43405_length_23696_cov_12.0330	AMG461	lytic	K06167	phnP; phosphoribosyl 1,2-cyclic phosphate phosphodiesterase [EC:3.1.4.55]
VOTU3387	B432_85246_length_18748_cov_9.1131	AMG463	lytic	K00558	DNA (cytosine-5-)-methyltransferase [EC:2.1.1.37] [RN:R04858]
VOTU3387	B432_85246_length_18748_cov_9.1131	AMG462	lytic	K00558	DNMT1, dcm; DNA (cytosine-5)-methyltransferase 1 [EC:2.1.1.37]
VOTU3394	B45_122107_length_22345_cov_44.9970	AMG464	lytic	K00558	DNMT1, dcm; DNA (cytosine-5)-methyltransferase 1 [EC:2.1.1.37]
VOTU3408	B45_221147_length_16619_cov_17.0073	AMG465	lytic	K00390	cysH; phosphoadenosine phosphosulfate reductase [EC:1.8.4.8 1.8.4.10]
VOTU3408	B45_221147_length_16619_cov_17.0073	AMG466	lytic	PF00534.23	Glycosyl transferases group 1
VOTU3411	B45_246859_length_15490_cov_38.9452	AMG467	lytic	PF00534.23	Glycosyl transferases group 1
VOTU3413	B45_252419_length_139478_cov_47.2321|provirus_97189_139477	AMG468	lysogenic	K01520	dUTP pyrophosphatase [EC:3.6.1.23] [RN:R02100]
VOTU342	A171_388103_length_14004_cov_33.5836	AMG469	lytic	K00789	metK; S-adenosylmethionine synthetase [EC:2.5.1.6]
VOTU3421	B45_29950_length_34373_cov_8.9646	AMG471	0	K01940	argininosuccinate synthase [EC:6.3.4.5] [RN:R01954]
VOTU3421	B45_29950_length_34373_cov_8.9646	AMG470	0	K00639	kbl, GCAT; glycine C-acetyltransferase [EC:2.3.1.29]
VOTU3424	B45_345119_length_9838_cov_11.0000	AMG472	lytic	K00789	metK; S-adenosylmethionine synthetase [EC:2.5.1.6]
VOTU3426	B45_365174_length_12674_cov_22.9596	AMG473	lytic	K00853	araB; L-ribulokinase [EC:2.7.1.16]
VOTU3439	B54_162824_length_13220_cov_15.6025	AMG474	lytic	PF11775.11	Cobalamin biosynthesis protein CobT VWA domain
VOTU3446	B54_196683_length_15197_cov_11.0000	AMG475	lytic	K03275	waaO, rfaI; UDP-glucose:(glucosyl)LPS alpha-1,3-glucosyltransferase [EC:2.4.1.-]
VOTU3452	B54_232070_length_8036_cov_7.9805	AMG476	lysogenic	K04034	bchE; anaerobic magnesium-protoporphyrin IX monomethyl ester cyclase [EC:1.21.98.3]
VOTU3454	B54_240715_length_5038_cov_12.4207	AMG477	lytic	K00558	DNMT1, dcm; DNA (cytosine-5)-methyltransferase 1 [EC:2.1.1.37]
VOTU3454	B54_240715_length_5038_cov_12.4207	AMG478	lytic	K00789	metK; S-adenosylmethionine synthetase [EC:2.5.1.6]
VOTU3455	B54_242990_length_61042_cov_15.1379	AMG479	lytic	K00558	DNMT1, dcm; DNA (cytosine-5)-methyltransferase 1 [EC:2.1.1.37]
VOTU3455	B54_242990_length_61042_cov_15.1379	AMG480	lytic	K00558	DNMT1, dcm; DNA (cytosine-5)-methyltransferase 1 [EC:2.1.1.37]
VOTU346	A171_43639_length_10751_cov_13.3992	AMG481	lytic	K00558	DNMT1, dcm; DNA (cytosine-5)-methyltransferase 1 [EC:2.1.1.37]
VOTU346	A171_43639_length_10751_cov_13.3992	AMG482	lytic	K00789	metK; S-adenosylmethionine synthetase [EC:2.5.1.6]
VOTU3460	B54_265293_length_42778_cov_20.0005	AMG483	lysogenic	K01992	ABC-2.P; ABC-2 type transport system permease protein
VOTU3464	B54_277457_length_18405_cov_9.4511	AMG484	lytic	K00639	kbl, GCAT; glycine C-acetyltransferase [EC:2.3.1.29]
VOTU3465	B54_287596_length_37203_cov_11.8030	AMG485	lytic	K00789	metK; S-adenosylmethionine synthetase [EC:2.5.1.6]
VOTU3469	B54_306261_length_13690_cov_10.0000	AMG486	lytic	K00558	DNMT1, dcm; DNA (cytosine-5)-methyltransferase 1 [EC:2.1.1.37]
VOTU3479	B54_383612_length_5982_cov_9.0000	AMG487	lytic	K00558	DNMT1, dcm; DNA (cytosine-5)-methyltransferase 1 [EC:2.1.1.37]
VOTU3485	B54_61793_length_39756_cov_24.0000	AMG488	lytic	K17398	DNMT3A; DNA (cytosine-5)-methyltransferase 3A [EC:2.1.1.37]
VOTU3486	B54_65906_length_47957_cov_38.9634	AMG489	lytic	K00558	DNMT1, dcm; DNA (cytosine-5)-methyltransferase 1 [EC:2.1.1.37]
VOTU3486	B54_65906_length_47957_cov_38.9634	AMG490	lytic	K00558	DNMT1, dcm; DNA (cytosine-5)-methyltransferase 1 [EC:2.1.1.37]
VOTU3486	B54_65906_length_47957_cov_38.9634	AMG491	lytic	K00558	DNMT1, dcm; DNA (cytosine-5)-methyltransferase 1 [EC:2.1.1.37]
VOTU3486	B54_65906_length_47957_cov_38.9634	AMG492	lytic	K00789	metK; S-adenosylmethionine synthetase [EC:2.5.1.6]
VOTU3487	B54_78603_length_23778_cov_10.0000	AMG495	lytic	K01854	glf; UDP-galactopyranose mutase [EC:5.4.99.9]
VOTU3487	B54_78603_length_23778_cov_10.0000	AMG496	lytic	K09953	lpxR; lipid A 3-O-deacylase [EC:3.1.1.-]
VOTU3487	B54_78603_length_23778_cov_10.0000	AMG494	lytic	K01709	rfbG; CDP-glucose 4,6-dehydratase [EC:4.2.1.45]
VOTU3487	B54_78603_length_23778_cov_10.0000	AMG493	lytic	K00560	thymidylate synthase [EC:2.1.1.45] [RN:R02101]
VOTU3491	B54_94261_length_60822_cov_15.0090	AMG499	lytic	K22227	ahbD; heme synthase
VOTU3491	B54_94261_length_60822_cov_15.0090	AMG497	lytic	K04069	pyruvate formate lyase activating enzyme
VOTU3491	B54_94261_length_60822_cov_15.0090	AMG498	lytic	K21636	ribonucleoside-triphosphate reductase [EC:1.17.4.2 1.1.98.6] [RN:R02022 R11636]
VOTU3493	B6_107585_length_8117_cov_9.0000	AMG500	lytic	K02395	peptidoglycan hydrolase FlgJ
VOTU3501	B6_138649_length_11040_cov_15.0000	AMG501	lytic	K01520	dUTP pyrophosphatase [EC:3.6.1.23] [RN:R02100]
VOTU3503	B6_13941_length_6134_cov_9.0000	AMG502	lytic	K00789	metK; S-adenosylmethionine synthetase [EC:2.5.1.6]
VOTU3510	B6_172892_length_38487_cov_15.4363	AMG503	lytic	K22227	ahbD; heme synthase
VOTU3510	B6_172892_length_38487_cov_15.4363	AMG504	lytic	PF01503.20	Phosphoribosyl-ATP pyrophosphohydrolase
VOTU3516	B6_198732_length_53025_cov_27.0025	AMG508	lytic	K22227	ahbD; heme synthase
VOTU3516	B6_198732_length_53025_cov_27.0025	AMG509	lytic	K22227	ahbD; heme synthase
VOTU3516	B6_198732_length_53025_cov_27.0025	AMG505	lytic	K01784	galE, GALE; UDP-glucose 4-epimerase [EC:5.1.3.2]
VOTU3516	B6_198732_length_53025_cov_27.0025	AMG507	lytic	K06920	queC; 7-cyano-7-deazaguanine synthase [EC:6.3.4.20]
VOTU3516	B6_198732_length_53025_cov_27.0025	AMG506	lytic	K02473	wbpP; UDP-N-acetylglucosamine 4-epimerase [EC:5.1.3.7]
VOTU353	A171_74022_length_9847_cov_9.0052	AMG510	lytic	K00558	DNMT1, dcm; DNA (cytosine-5)-methyltransferase 1 [EC:2.1.1.37]
VOTU3532	B6_280293_length_5755_cov_5.9086	AMG511	lytic	K00737	MGAT3; beta-1,4-mannosyl-glycoprotein beta-1,4-N-acetylglucosaminyltransferase [EC:2.4.1.144]
VOTU3535	B6_301571_length_20340_cov_12.0000	AMG513	lytic	PF00534.23	Glycosyl transferases group 1
VOTU3535	B6_301571_length_20340_cov_12.0000	AMG514	lytic	PF00534.23	Glycosyl transferases group 1
VOTU3535	B6_301571_length_20340_cov_12.0000	AMG512	lytic	K00568	ubiG; 2-polyprenyl-6-hydroxyphenyl methylase / 3-demethylubiquinone-9 3-methyltransferase [EC:2.1.1.222 2.1.1.64]
VOTU3547	B6_390703_length_43892_cov_15.0000	AMG518	lytic	PF13385.9	Concanavalin A-like lectin/glucanases superfamily
VOTU3547	B6_390703_length_43892_cov_15.0000	AMG515	lytic	K00558	DNMT1, dcm; DNA (cytosine-5)-methyltransferase 1 [EC:2.1.1.37]
VOTU3547	B6_390703_length_43892_cov_15.0000	AMG516	lytic	K02536	lpxD; UDP-3-O-[3-hydroxymyristoyl] glucosamine N-acyltransferase [EC:2.3.1.191]
VOTU3547	B6_390703_length_43892_cov_15.0000	AMG517	lytic	PF05342.17	M26 IgA1-specific Metallo-endopeptidase N-terminal region
VOTU3551	B6_4101_length_72679_cov_25.9338	AMG519	lytic	K10026	queE; 7-carboxy-7-deazaguanine synthase [EC:4.3.99.3]
VOTU3556	B6_428313_length_26394_cov_14.1503	AMG520	lytic	K02395	peptidoglycan hydrolase FlgJ
VOTU3565	B6_474180_length_8286_cov_28.6196	AMG521	lytic	K01854	glf; UDP-galactopyranose mutase [EC:5.4.99.9]
VOTU3567	B6_495831_length_45775_cov_11.9942	AMG522	lytic	PF00534.23	Glycosyl transferases group 1
VOTU3567	B6_495831_length_45775_cov_11.9942	AMG524	lytic	PF05342.17	M26 IgA1-specific Metallo-endopeptidase N-terminal region
VOTU3567	B6_495831_length_45775_cov_11.9942	AMG523	lytic	PF04389.20	Peptidase family M28
VOTU3569	B6_500334_length_69547_cov_25.2186	AMG525	lytic	K01520	dUTP pyrophosphatase [EC:3.6.1.23] [RN:R02100]
VOTU3569	B6_500334_length_69547_cov_25.2186	AMG526	lytic	K01737	queD, ptpS, PTS; 6-pyruvoyltetrahydropterin/6-carboxytetrahydropterin synthase [EC:4.2.3.12 4.1.2.50]
VOTU3569	B6_500334_length_69547_cov_25.2186	AMG528	lytic	K22316	rhnA-cobC; ribonuclease H / adenosylcobalamin/alpha-ribazole phosphatase [EC:3.1.26.4 3.1.3.73]
VOTU3569	B6_500334_length_69547_cov_25.2186	AMG527	lytic	K03148	thiF; sulfur carrier protein ThiS adenylyltransferase [EC:2.7.7.73]
VOTU357	A171_9114_length_5179_cov_13.0000	AMG529	lytic	K00390	cysH; phosphoadenosine phosphosulfate reductase [EC:1.8.4.8 1.8.4.10]
VOTU3572	B6_536718_length_6725_cov_8.0000	AMG530	lytic	K00558	DNMT1, dcm; DNA (cytosine-5)-methyltransferase 1 [EC:2.1.1.37]
VOTU3576	B6_551072_length_5031_cov_7.8869	AMG531	lytic	K00789	metK; S-adenosylmethionine synthetase [EC:2.5.1.6]
VOTU358	A171_93491_length_11899_cov_16.7295	AMG532	lytic	K00558	DNMT1, dcm; DNA (cytosine-5)-methyltransferase 1 [EC:2.1.1.37]
VOTU3584	B6_576966_length_49336_cov_25.8327	AMG533	lytic	K01495	GCH1, folE; GTP cyclohydrolase IA [EC:3.5.4.16]
VOTU3584	B6_576966_length_49336_cov_25.8327	AMG534	lytic	K21636	ribonucleoside-triphosphate reductase [EC:1.17.4.2 1.1.98.6] [RN:R02022 R11636]
VOTU3585	B6_589776_length_44979_cov_10.9470	AMG536	lytic	PF13385.9	Concanavalin A-like lectin/glucanases superfamily
VOTU3585	B6_589776_length_44979_cov_10.9470	AMG535	lytic	K06167	phnP; phosphoribosyl 1,2-cyclic phosphate phosphodiesterase [EC:3.1.4.55]
VOTU3586	B6_615920_length_8665_cov_5.0000	AMG537	lytic	K01520	dUTP pyrophosphatase [EC:3.6.1.23] [RN:R02100]
VOTU3593	B6_638752_length_8691_cov_8.0000	AMG538	lytic	K00558	DNMT1, dcm; DNA (cytosine-5)-methyltransferase 1 [EC:2.1.1.37]
VOTU3595	B6_63947_length_7684_cov_7.0000	AMG539	lytic	PF11134.11	Phage stabilisation protein
VOTU3598	B6_645574_length_24798_cov_14.4954	AMG540	lytic	K00558	DNMT1, dcm; DNA (cytosine-5)-methyltransferase 1 [EC:2.1.1.37]
VOTU3609	B6_69883_length_6033_cov_7.0000	AMG541	lytic	K17398	DNMT3A; DNA (cytosine-5)-methyltransferase 3A [EC:2.1.1.37]
VOTU3609	B6_69883_length_6033_cov_7.0000	AMG542	lytic	K21636	ribonucleoside-triphosphate reductase [EC:1.17.4.2 1.1.98.6] [RN:R02022 R11636]
VOTU3624	B75_11297_length_41750_cov_12.9175	AMG543	lytic	PF00251.23	Glycosyl hydrolases family 32 N-terminal domain
VOTU3624	B75_11297_length_41750_cov_12.9175	AMG544	lytic	PF00534.23	Glycosyl transferases group 1
VOTU3624	B75_11297_length_41750_cov_12.9175	AMG545	lytic	PF04488.18	Glycosyltransferase sugar-binding region containing DXD motif
VOTU3625	B75_116450_length_70927_cov_13.2541|provirus_1_50957	AMG546	lytic	K00390	cysH; phosphoadenosine phosphosulfate reductase [EC:1.8.4.8 1.8.4.10]
VOTU3625	B75_116450_length_70927_cov_13.2541|provirus_1_50957	AMG547	lytic	K21029	moeB; molybdopterin-synthase adenylyltransferase [EC:2.7.7.80]
VOTU3642	B75_206630_length_10494_cov_10.0000	AMG548	lytic	K00558	DNMT1, dcm; DNA (cytosine-5)-methyltransferase 1 [EC:2.1.1.37]
VOTU3644	B75_218063_length_17411_cov_19.3141	AMG549	0	K00789	S-adenosylmethionine synthetase [EC:2.5.1.6] [RN:R00177]
VOTU3646	B75_223594_length_13155_cov_11.0000	AMG550	lysogenic	K06167	phnP; phosphoribosyl 1,2-cyclic phosphate phosphodiesterase [EC:3.1.4.55]
VOTU3648	B75_225587_length_12778_cov_11.9817	AMG551	lytic	K03462	NAMPT; nicotinamide phosphoribosyltransferase [EC:2.4.2.12]
VOTU3656	B75_25824_length_9840_cov_11.9864	AMG552	lytic	K00390	cysH; phosphoadenosine phosphosulfate reductase [EC:1.8.4.8 1.8.4.10]
VOTU3667	B75_394897_length_11811_cov_7.9923	AMG553	lytic	K04034	bchE; anaerobic magnesium-protoporphyrin IX monomethyl ester cyclase [EC:1.21.98.3]
VOTU367	A183_112407_length_37453_cov_34.0593|provirus_23088_37451	AMG554	lysogenic	K00558	DNMT1, dcm; DNA (cytosine-5)-methyltransferase 1 [EC:2.1.1.37]
VOTU3670	B75_41281_length_5118_cov_12.9056	AMG555	lytic	K00558	DNMT1, dcm; DNA (cytosine-5)-methyltransferase 1 [EC:2.1.1.37]
VOTU3679	B75_96680_length_7287_cov_9.0000	AMG556	lytic	K00558	DNMT1, dcm; DNA (cytosine-5)-methyltransferase 1 [EC:2.1.1.37]
VOTU3690	B90_157900_length_6201_cov_18.6480	AMG557	lytic	K04069	pyruvate formate lyase activating enzyme
VOTU3697	B90_212888_length_15663_cov_17.5210	AMG558	lytic	K00558	DNMT1, dcm; DNA (cytosine-5)-methyltransferase 1 [EC:2.1.1.37]
VOTU3697	B90_212888_length_15663_cov_17.5210	AMG559	lytic	K00558	DNMT1, dcm; DNA (cytosine-5)-methyltransferase 1 [EC:2.1.1.37]
VOTU3698	B90_224220_length_38124_cov_31.3226	AMG560	0	PF13091.9	PLD-like domain
VOTU3702	B90_271971_length_8272_cov_6.9777	AMG561	lytic	K00558	DNMT1, dcm; DNA (cytosine-5)-methyltransferase 1 [EC:2.1.1.37]
VOTU3703	B90_275521_length_35872_cov_12.0000	AMG562	lytic	PF00625.24	Guanylate kinase
VOTU3707	B90_292932_length_6795_cov_34.9977	AMG563	lytic	K00789	metK; S-adenosylmethionine synthetase [EC:2.5.1.6]
VOTU3708	B90_295284_length_12670_cov_10.0000	AMG564	lysogenic	K02395	peptidoglycan hydrolase FlgJ
VOTU3714	B90_316948_length_18525_cov_13.9844	AMG565	lytic	K00558	DNMT1, dcm; DNA (cytosine-5)-methyltransferase 1 [EC:2.1.1.37]
VOTU3723	B90_361195_length_41841_cov_26.2516	AMG566	lytic	K00789	metK; S-adenosylmethionine synthetase [EC:2.5.1.6]
VOTU3725	B90_362922_length_5992_cov_115.0494	AMG567	lysogenic	K01689	ENO, eno; enolase [EC:4.2.1.11]
VOTU3729	B90_375845_length_16419_cov_15.0000	AMG568	lytic	K00789	metK; S-adenosylmethionine synthetase [EC:2.5.1.6]
VOTU3732	B90_392401_length_37112_cov_15.3842	AMG569	lysogenic	PF00534.23	Glycosyl transferases group 1
VOTU3732	B90_392401_length_37112_cov_15.3842	AMG570	lysogenic	PF13692.9	Glycosyl transferases group 1
VOTU3734	B90_400220_length_13668_cov_13.6472	AMG571	lysogenic	K01951	guaA, GMPS; GMP synthase (glutamine-hydrolysing) [EC:6.3.5.2]
VOTU3746	B90_89720_length_9918_cov_14.0000	AMG572	lytic	K09882	cobS; cobaltochelatase CobS [EC:6.6.1.2]
VOTU3759	C102_134340_length_6751_cov_6.0000	AMG573	lytic	K01953	asnB, ASNS; asparagine synthase (glutamine-hydrolysing) [EC:6.3.5.4]
VOTU3759	C102_134340_length_6751_cov_6.0000	AMG574	lytic	K02377	TSTA3, fcl; GDP-L-fucose synthase [EC:1.1.1.271]
VOTU3760	C102_134469_length_5336_cov_9.0000	AMG575	lytic	K01916	nadE; NAD+ synthase [EC:6.3.1.5]
VOTU3760	C102_134469_length_5336_cov_9.0000	AMG576	lytic	K08281	pncA; nicotinamidase/pyrazinamidase [EC:3.5.1.19 3.5.1.-]
VOTU3769	C102_189454_length_97168_cov_20.1878|provirus_39611_97168	AMG577	lytic	K00558	DNMT1, dcm; DNA (cytosine-5)-methyltransferase 1 [EC:2.1.1.37]
VOTU3769	C102_189454_length_97168_cov_20.1878|provirus_39611_97168	AMG578	lytic	K00789	metK; S-adenosylmethionine synthetase [EC:2.5.1.6]
VOTU3774	C102_206903_length_8797_cov_9.0000	AMG579	lytic	K06167	phnP; phosphoribosyl 1,2-cyclic phosphate phosphodiesterase [EC:3.1.4.55]
VOTU3778	C102_224898_length_10749_cov_8.0000	AMG580	lytic	K00789	metK; S-adenosylmethionine synthetase [EC:2.5.1.6]
VOTU3782	C102_248776_length_8723_cov_13.1349	AMG581	lytic	K00558	DNMT1, dcm; DNA (cytosine-5)-methyltransferase 1 [EC:2.1.1.37]
VOTU3786	C102_264475_length_8049_cov_8.0000	AMG583	lytic	K01756	purB, ADSL; adenylosuccinate lyase [EC:4.3.2.2]
VOTU3786	C102_264475_length_8049_cov_8.0000	AMG582	lytic	K01588	purE; 5-(carboxyamino)imidazole ribonucleotide mutase [EC:5.4.99.18]
VOTU379	A183_132378_length_16450_cov_14.0000	AMG584	lytic	K07175	PhoH-like ATPase
VOTU3792	C102_298133_length_15712_cov_15.5929	AMG585	lytic	PF05342.17	M26 IgA1-specific Metallo-endopeptidase N-terminal region
VOTU3807	C102_351795_length_78300_cov_26.6678|provirus_18893_53787	AMG586	lytic	K04034	bchE; anaerobic magnesium-protoporphyrin IX monomethyl ester cyclase [EC:1.21.98.3]
VOTU3813	C102_364597_length_13267_cov_9.0000	AMG587	lytic	K00789	metK; S-adenosylmethionine synthetase [EC:2.5.1.6]
VOTU3815	C102_388957_length_38844_cov_10.0000	AMG588	lysogenic	K00558	DNMT1, dcm; DNA (cytosine-5)-methyltransferase 1 [EC:2.1.1.37]
VOTU3815	C102_388957_length_38844_cov_10.0000	AMG589	lysogenic	K00721	DPM1; dolichol-phosphate mannosyltransferase [EC:2.4.1.83]
VOTU3815	C102_388957_length_38844_cov_10.0000	AMG590	lysogenic	K21030	tarI; D-ribitol-5-phosphate cytidylyltransferase [EC:2.7.7.40]
VOTU3816	C102_408905_length_6238_cov_9.3028	AMG591	lytic	K00789	metK; S-adenosylmethionine synthetase [EC:2.5.1.6]
VOTU3817	C102_410597_length_9374_cov_51.8133	AMG592	lytic	K02614	paaI; acyl-CoA thioesterase [EC:3.1.2.-]
VOTU3823	C102_429540_length_144210_cov_15.9959|provirus_57845_91067	AMG593	lysogenic	PF13385.9	Concanavalin A-like lectin/glucanases superfamily
VOTU3826	C102_449536_length_28457_cov_16.9397	AMG594	lysogenic	K02395	peptidoglycan hydrolase FlgJ
VOTU3829	C102_62320_length_27632_cov_21.9885	AMG595	lytic	K00789	metK; S-adenosylmethionine synthetase [EC:2.5.1.6]
VOTU3829	C102_62320_length_27632_cov_21.9885	AMG596	lytic	K21636	ribonucleoside-triphosphate reductase [EC:1.17.4.2 1.1.98.6] [RN:R02022 R11636]
VOTU3832	C102_69437_length_6708_cov_9.9698	AMG597	lytic	K17398	DNMT3A; DNA (cytosine-5)-methyltransferase 3A [EC:2.1.1.37]
VOTU3848	C129_164178_length_6368_cov_20.7602	AMG598	lytic	K00558	DNMT1, dcm; DNA (cytosine-5)-methyltransferase 1 [EC:2.1.1.37]
VOTU3854	C129_19121_length_8650_cov_6.0000	AMG599	lytic	K00721	DPM1; dolichol-phosphate mannosyltransferase [EC:2.4.1.83]
VOTU3854	C129_19121_length_8650_cov_6.0000	AMG600	lytic	K07260	vanY; zinc D-Ala-D-Ala carboxypeptidase [EC:3.4.17.14]
VOTU3856	C129_196747_length_8347_cov_11.1264	AMG601	lytic	K06167	phnP; phosphoribosyl 1,2-cyclic phosphate phosphodiesterase [EC:3.1.4.55]
VOTU3859	C129_212060_length_20072_cov_9.7737	AMG602	lytic	K00789	metK; S-adenosylmethionine synthetase [EC:2.5.1.6]
VOTU3861	C129_226284_length_13381_cov_48.0109	AMG603	lytic	K00789	metK; S-adenosylmethionine synthetase [EC:2.5.1.6]
VOTU3863	C129_251761_length_33119_cov_10.9933	AMG604	lytic	K03781	katE, CAT, catB, srpA; catalase [EC:1.11.1.6]
VOTU3868	C129_278926_length_7799_cov_9.2841	AMG605	lytic	K00789	metK; S-adenosylmethionine synthetase [EC:2.5.1.6]
VOTU3869	C129_295056_length_30883_cov_33.3375	AMG607	lytic	K05995	dipeptidase E [EC:3.4.13.21]
VOTU3869	C129_295056_length_30883_cov_33.3375	AMG606	lytic	K00789	metK; S-adenosylmethionine synthetase [EC:2.5.1.6]
VOTU3878	C129_358947_length_5167_cov_20.8657	AMG608	lytic	K06167	phnP; phosphoribosyl 1,2-cyclic phosphate phosphodiesterase [EC:3.1.4.55]
VOTU3879	C129_375931_length_5734_cov_7.0000	AMG609	lytic	K00558	DNMT1, dcm; DNA (cytosine-5)-methyltransferase 1 [EC:2.1.1.37]
VOTU3879	C129_375931_length_5734_cov_7.0000	AMG610	lytic	K00558	DNMT1, dcm; DNA (cytosine-5)-methyltransferase 1 [EC:2.1.1.37]
VOTU388	A183_147593_length_19061_cov_28.5721	AMG611	lysogenic	K00390	cysH; phosphoadenosine phosphosulfate reductase [EC:1.8.4.8 1.8.4.10]
VOTU3884	C129_51361_length_25200_cov_11.0000	AMG612	lytic	K00568	ubiG; 2-polyprenyl-6-hydroxyphenyl methylase / 3-demethylubiquinone-9 3-methyltransferase [EC:2.1.1.222 2.1.1.64]
VOTU3885	C129_55447_length_25037_cov_9.0000	AMG613	lytic	K00558	DNMT1, dcm; DNA (cytosine-5)-methyltransferase 1 [EC:2.1.1.37]
VOTU3891	C129_77947_length_5455_cov_8.0000	AMG614	lytic	K00287	DHFR, folA; dihydrofolate reductase [EC:1.5.1.3]
VOTU3894	C129_96258_length_9708_cov_23.9651	AMG616	lytic	K01784	galE, GALE; UDP-glucose 4-epimerase [EC:5.1.3.2]
VOTU3894	C129_96258_length_9708_cov_23.9651	AMG615	lytic	K00008	SORD, gutB; L-iditol 2-dehydrogenase [EC:1.1.1.14]
VOTU3896	C129_97668_length_8778_cov_12.2081	AMG617	lytic	K04487	iscS, NFS1; cysteine desulfurase [EC:2.8.1.7]
VOTU3912	C171_161781_length_9992_cov_9.3927	AMG618	lytic	K07133	uncharacterized protein
VOTU3917	C171_176775_length_8938_cov_8.0000	AMG619	lytic	K22316	rhnA-cobC; ribonuclease H / adenosylcobalamin/alpha-ribazole phosphatase [EC:3.1.26.4 3.1.3.73]
VOTU3930	C171_227350_length_50454_cov_12.8168|provirus_13347_50452	AMG620	lytic	K00789	metK; S-adenosylmethionine synthetase [EC:2.5.1.6]
VOTU3931	C171_25495_length_12963_cov_21.5883	AMG621	lytic	K00789	metK; S-adenosylmethionine synthetase [EC:2.5.1.6]
VOTU3933	C171_281581_length_13700_cov_9.9950	AMG622	lysogenic	K00558	DNMT1, dcm; DNA (cytosine-5)-methyltransferase 1 [EC:2.1.1.37]
VOTU3937	C171_319335_length_23895_cov_26.3049|provirus_1_17217	AMG623	lytic	PF05342.17	M26 IgA1-specific Metallo-endopeptidase N-terminal region
VOTU3940	C171_336994_length_19896_cov_13.0234	AMG624	lytic	K00558	DNMT1, dcm; DNA (cytosine-5)-methyltransferase 1 [EC:2.1.1.37]
VOTU3941	C171_341101_length_35893_cov_24.3502	AMG625	lytic	K00789	metK; S-adenosylmethionine synthetase [EC:2.5.1.6]
VOTU3944	C171_370076_length_21220_cov_13.9864	AMG626	lytic	K00558	DNMT1, dcm; DNA (cytosine-5)-methyltransferase 1 [EC:2.1.1.37]
VOTU3945	C171_379352_length_13020_cov_9.0000	AMG627	lysogenic	K11529	gck, gckA, GLYCTK; glycerate 2-kinase [EC:2.7.1.165]
VOTU3966	C183_104349_length_9165_cov_12.0422	AMG629	lytic	K00558	DNA (cytosine-5-)-methyltransferase [EC:2.1.1.37] [RN:R04858]
VOTU3966	C183_104349_length_9165_cov_12.0422	AMG628	lytic	K00558	DNMT1, dcm; DNA (cytosine-5)-methyltransferase 1 [EC:2.1.1.37]
VOTU3970	C183_112898_length_6010_cov_7.0000	AMG630	lytic	K06167	phnP; phosphoribosyl 1,2-cyclic phosphate phosphodiesterase [EC:3.1.4.55]
VOTU3974	C183_124571_length_41871_cov_28.0000	AMG631	lytic	K17398	DNMT3A; DNA (cytosine-5)-methyltransferase 3A [EC:2.1.1.37]
VOTU3983	C183_140993_length_15015_cov_51.1417	AMG632	lytic	K17398	DNMT3A; DNA (cytosine-5)-methyltransferase 3A [EC:2.1.1.37]
VOTU3984	C183_141130_length_6289_cov_10.9779	AMG633	lytic	K00558	DNMT1, dcm; DNA (cytosine-5)-methyltransferase 1 [EC:2.1.1.37]
VOTU3998	C183_16614_length_30420_cov_19.0020	AMG634	lysogenic	PF13385.9	Concanavalin A-like lectin/glucanases superfamily
VOTU4000	C183_168329_length_5590_cov_9.0000	AMG635	lytic	K00943	dTMP kinase [EC:2.7.4.9] [RN:R02094]
VOTU4006	C183_180888_length_32235_cov_694.0000	AMG636	lysogenic	K01208	cd, ma, nplT; cyclomaltodextrinase / maltogenic alpha-amylase / neopullulanase [EC:3.2.1.54 3.2.1.133 3.2.1.135]
VOTU4008	C183_183258_length_10836_cov_36.6020	AMG637	lytic	K00558	DNMT1, dcm; DNA (cytosine-5)-methyltransferase 1 [EC:2.1.1.37]
VOTU401	A183_175440_length_10506_cov_10.0000	AMG638	lytic	K00558	DNMT1, dcm; DNA (cytosine-5)-methyltransferase 1 [EC:2.1.1.37]
VOTU402	A183_179550_length_91776_cov_60.9792	AMG639	lysogenic	K00390	cysH; phosphoadenosine phosphosulfate reductase [EC:1.8.4.8 1.8.4.10]
VOTU402	A183_179550_length_91776_cov_60.9792	AMG640	lysogenic	K00558	DNMT1, dcm; DNA (cytosine-5)-methyltransferase 1 [EC:2.1.1.37]
VOTU402	A183_179550_length_91776_cov_60.9792	AMG642	lysogenic	PF00625.24	Guanylate kinase
VOTU402	A183_179550_length_91776_cov_60.9792	AMG641	lysogenic	K00789	metK; S-adenosylmethionine synthetase [EC:2.5.1.6]
VOTU4031	C183_217136_length_5091_cov_9.0000	AMG643	lytic	K00390	cysH; phosphoadenosine phosphosulfate reductase [EC:1.8.4.8 1.8.4.10]
VOTU4031	C183_217136_length_5091_cov_9.0000	AMG644	lytic	K00558	DNMT1, dcm; DNA (cytosine-5)-methyltransferase 1 [EC:2.1.1.37]
VOTU4039	C183_235807_length_5306_cov_13.8484	AMG645	lytic	K00789	metK; S-adenosylmethionine synthetase [EC:2.5.1.6]
VOTU4043	C183_239796_length_28129_cov_164.1044	AMG646	lytic	K00390	cysH; phosphoadenosine phosphosulfate reductase [EC:1.8.4.8 1.8.4.10]
VOTU4047	C183_251714_length_47783_cov_19.0004	AMG647	lytic	K06167	phnP; phosphoribosyl 1,2-cyclic phosphate phosphodiesterase [EC:3.1.4.55]
VOTU4048	C183_253024_length_34459_cov_33.1414	AMG648	lysogenic	K01495	GCH1, folE; GTP cyclohydrolase IA [EC:3.5.4.16]
VOTU4048	C183_253024_length_34459_cov_33.1414	AMG650	lysogenic	K06920	queC; 7-cyano-7-deazaguanine synthase [EC:6.3.4.20]
VOTU4048	C183_253024_length_34459_cov_33.1414	AMG649	lysogenic	K01737	queD, ptpS, PTS; 6-pyruvoyltetrahydropterin/6-carboxytetrahydropterin synthase [EC:4.2.3.12 4.1.2.50]
VOTU4048	C183_253024_length_34459_cov_33.1414	AMG651	lysogenic	K10026	queE; 7-carboxy-7-deazaguanine synthase [EC:4.3.99.3]
VOTU4053	C183_254546_length_34499_cov_41.0012	AMG653	lytic	K17398	DNMT3A; DNA (cytosine-5)-methyltransferase 3A [EC:2.1.1.37]
VOTU4053	C183_254546_length_34499_cov_41.0012	AMG652	lytic	K03639	moaA, CNX2; GTP 3',8-cyclase [EC:4.1.99.22]
VOTU4055	C183_260688_length_21853_cov_10.0039	AMG654	lysogenic	K21636	ribonucleoside-triphosphate reductase [EC:1.17.4.2 1.1.98.6] [RN:R02022 R11636]
VOTU4060	C183_269654_length_216466_cov_31.1609|provirus_123372_216466	AMG658	0	K09882	cobS; cobaltochelatase CobS [EC:6.6.1.2]
VOTU4060	C183_269654_length_216466_cov_31.1609|provirus_123372_216466	AMG659	0	K09883	cobT; cobaltochelatase CobT [EC:6.6.1.2]
VOTU4060	C183_269654_length_216466_cov_31.1609|provirus_123372_216466	AMG655	0	K00558	DNMT1, dcm; DNA (cytosine-5)-methyltransferase 1 [EC:2.1.1.37]
VOTU4060	C183_269654_length_216466_cov_31.1609|provirus_123372_216466	AMG656	0	K02654	leader peptidase (prepilin peptidase) / N-methyltransferase [EC:3.4.23.43 2.1.1.-]
VOTU4060	C183_269654_length_216466_cov_31.1609|provirus_123372_216466	AMG657	0	K07175	PhoH-like ATPase
VOTU4060	C183_269654_length_216466_cov_31.1609|provirus_123372_216466	AMG660	0	K21636	ribonucleoside-triphosphate reductase [EC:1.17.4.2 1.1.98.6] [RN:R02022 R11636]
VOTU4065	C183_283102_length_12008_cov_15.3768	AMG661	lytic	K00390	cysH; phosphoadenosine phosphosulfate reductase [EC:1.8.4.8 1.8.4.10]
VOTU4075	C183_297356_length_38841_cov_12.0033|provirus_23_7822	AMG662	lytic	K03183	ubiE; demethylmenaquinone methyltransferase / 2-methoxy-6-polyprenyl-1,4-benzoquinol methylase [EC:2.1.1.163 2.1.1.201]
VOTU4078	C183_300417_length_47991_cov_24.3734	AMG663	lysogenic	K00558	DNMT1, dcm; DNA (cytosine-5)-methyltransferase 1 [EC:2.1.1.37]
VOTU4078	C183_300417_length_47991_cov_24.3734	AMG664	lysogenic	K00558	DNMT1, dcm; DNA (cytosine-5)-methyltransferase 1 [EC:2.1.1.37]
VOTU4086	C183_310010_length_6685_cov_96.6449	AMG665	lytic	K00558	DNMT1, dcm; DNA (cytosine-5)-methyltransferase 1 [EC:2.1.1.37]
VOTU4090	C183_318016_length_17131_cov_76.2146	AMG666	lytic	K00390	cysH; phosphoadenosine phosphosulfate reductase [EC:1.8.4.8 1.8.4.10]
VOTU4090	C183_318016_length_17131_cov_76.2146	AMG667	lytic	K04487	iscS, NFS1; cysteine desulfurase [EC:2.8.1.7]
VOTU4091	C183_32053_length_27405_cov_29.0013	AMG668	lytic	K00789	metK; S-adenosylmethionine synthetase [EC:2.5.1.6]
VOTU4091	C183_32053_length_27405_cov_29.0013	AMG669	lytic	K00789	S-adenosylmethionine synthetase [EC:2.5.1.6] [RN:R00177]
VOTU411	A183_200883_length_39045_cov_428.8225	AMG670	lytic	K01520	dUTP pyrophosphatase [EC:3.6.1.23] [RN:R02100]
VOTU411	A183_200883_length_39045_cov_428.8225	AMG671	lytic	K21636	ribonucleoside-triphosphate reductase [EC:1.17.4.2 1.1.98.6] [RN:R02022 R11636]
VOTU4111	C183_63372_length_63063_cov_32.0048	AMG673	lysogenic	K22227	ahbD; heme synthase
VOTU4111	C183_63372_length_63063_cov_32.0048	AMG672	lysogenic	K03856	AROA2, aroA; 3-deoxy-7-phosphoheptulonate synthase [EC:2.5.1.54]
VOTU4120	C183_7953_length_8262_cov_12.0000	AMG674	lytic	K06167	phnP; phosphoribosyl 1,2-cyclic phosphate phosphodiesterase [EC:3.1.4.55]
VOTU4135	C216_107474_length_29987_cov_61.5791	AMG675	lytic	K00789	metK; S-adenosylmethionine synthetase [EC:2.5.1.6]
VOTU4136	C216_112757_length_29828_cov_28.5638	AMG676	lytic	K00390	cysH; phosphoadenosine phosphosulfate reductase [EC:1.8.4.8 1.8.4.10]
VOTU4138	C216_11674_length_5831_cov_65.0390	AMG677	lytic	K00390	cysH; phosphoadenosine phosphosulfate reductase [EC:1.8.4.8 1.8.4.10]
VOTU414	A183_206278_length_33573_cov_802.0000	AMG678	lysogenic	K00558	DNMT1, dcm; DNA (cytosine-5)-methyltransferase 1 [EC:2.1.1.37]
VOTU4144	C216_141294_length_18940_cov_47.9761	AMG679	lysogenic	K07175	PhoH-like ATPase
VOTU4151	C216_168632_length_9055_cov_9.0000	AMG680	lytic	K00979	kdsB; 3-deoxy-manno-octulosonate cytidylyltransferase (CMP-KDO synthetase) [EC:2.7.7.38]
VOTU4155	C216_17757_length_11498_cov_11.0000	AMG681	lytic	K01520	dUTP pyrophosphatase [EC:3.6.1.23] [RN:R02100]
VOTU4155	C216_17757_length_11498_cov_11.0000	AMG682	lytic	K21636	ribonucleoside-triphosphate reductase [EC:1.17.4.2 1.1.98.6] [RN:R02022 R11636]
VOTU4160	C216_20415_length_5080_cov_11.0427	AMG683	lytic	K00558	DNMT1, dcm; DNA (cytosine-5)-methyltransferase 1 [EC:2.1.1.37]
VOTU4160	C216_20415_length_5080_cov_11.0427	AMG684	lytic	K00558	DNMT1, dcm; DNA (cytosine-5)-methyltransferase 1 [EC:2.1.1.37]
VOTU4165	C216_29038_length_48222_cov_349.0000	AMG685	lytic	K00558	DNMT1, dcm; DNA (cytosine-5)-methyltransferase 1 [EC:2.1.1.37]
VOTU4171	C216_38236_length_30036_cov_61.2538	AMG686	lytic	K00789	metK; S-adenosylmethionine synthetase [EC:2.5.1.6]
VOTU4176	C216_54888_length_36691_cov_15.0022	AMG687	lytic	K00390	cysH; phosphoadenosine phosphosulfate reductase [EC:1.8.4.8 1.8.4.10]
VOTU4181	C216_78652_length_63739_cov_18.8145|provirus_1_12538	AMG688	lytic	K00558	DNMT1, dcm; DNA (cytosine-5)-methyltransferase 1 [EC:2.1.1.37]
VOTU4182	C216_78710_length_33860_cov_68.0000	AMG690	lysogenic	PF13385.9	Concanavalin A-like lectin/glucanases superfamily
VOTU4182	C216_78710_length_33860_cov_68.0000	AMG689	lysogenic	K00558	DNMT1, dcm; DNA (cytosine-5)-methyltransferase 1 [EC:2.1.1.37]
VOTU4185	C24_104013_length_14395_cov_14.7229	AMG691	lytic	K00287	DHFR, folA; dihydrofolate reductase [EC:1.5.1.3]
VOTU4187	C24_105678_length_20853_cov_27.9572	AMG692	lytic	K01520	dUTP pyrophosphatase [EC:3.6.1.23] [RN:R02100]
VOTU419	A183_212402_length_17322_cov_428.4543	AMG693	lytic	K07404	pgl; 6-phosphogluconolactonase [EC:3.1.1.31]
VOTU4192	C24_115629_length_5534_cov_32.0217	AMG694	lytic	K00789	metK; S-adenosylmethionine synthetase [EC:2.5.1.6]
VOTU4198	C24_123152_length_6670_cov_11.0000	AMG695	lytic	PF00625.24	Guanylate kinase
VOTU4208	C24_15808_length_7102_cov_8.9986	AMG696	lytic	K00558	DNMT1, dcm; DNA (cytosine-5)-methyltransferase 1 [EC:2.1.1.37]
VOTU4226	C24_202874_length_12439_cov_28.9336	AMG697	lytic	K00558	DNMT1, dcm; DNA (cytosine-5)-methyltransferase 1 [EC:2.1.1.37]
VOTU4234	C24_232441_length_33712_cov_43.4441	AMG698	lytic	K00558	DNMT1, dcm; DNA (cytosine-5)-methyltransferase 1 [EC:2.1.1.37]
VOTU4234	C24_232441_length_33712_cov_43.4441	AMG699	lytic	K00789	metK; S-adenosylmethionine synthetase [EC:2.5.1.6]
VOTU4249	C24_266303_length_6569_cov_8.0000	AMG700	lytic	K00952	nadM; nicotinamide-nucleotide adenylyltransferase [EC:2.7.7.1]
VOTU4254	C24_274483_length_15762_cov_15.9789	AMG701	lytic	K00558	DNMT1, dcm; DNA (cytosine-5)-methyltransferase 1 [EC:2.1.1.37]
VOTU4254	C24_274483_length_15762_cov_15.9789	AMG702	lytic	K04069	pyruvate formate lyase activating enzyme
VOTU4258	C24_279662_length_33365_cov_40.0012	AMG703	lytic	K00789	metK; S-adenosylmethionine synthetase [EC:2.5.1.6]
VOTU4259	C24_281680_length_37181_cov_17.9780	AMG704	lytic	K06167	phnP; phosphoribosyl 1,2-cyclic phosphate phosphodiesterase [EC:3.1.4.55]
VOTU4262	C24_287341_length_36851_cov_90.5889	AMG705	lytic	K00390	cysH; phosphoadenosine phosphosulfate reductase [EC:1.8.4.8 1.8.4.10]
VOTU4263	C24_288075_length_33259_cov_13.0000	AMG706	lytic	K01494	dCTP deaminase [EC:3.5.4.13] [RN:R02325]
VOTU4277	C24_340757_length_16262_cov_9.1415	AMG707	lytic	K22227	ahbD; heme synthase
VOTU4281	C24_348720_length_88217_cov_13.4662|provirus_2301_88216	AMG709	lytic	PF00534.23	Glycosyl transferases group 1
VOTU4281	C24_348720_length_88217_cov_13.4662|provirus_2301_88216	AMG708	lytic	K22316	rhnA-cobC; ribonuclease H / adenosylcobalamin/alpha-ribazole phosphatase [EC:3.1.26.4 3.1.3.73]
VOTU4287	C24_379721_length_7913_cov_19.0000	AMG710	lytic	K00558	DNMT1, dcm; DNA (cytosine-5)-methyltransferase 1 [EC:2.1.1.37]
VOTU4287	C24_379721_length_7913_cov_19.0000	AMG711	lytic	K17398	DNMT3A; DNA (cytosine-5)-methyltransferase 3A [EC:2.1.1.37]
VOTU429	A183_231330_length_46223_cov_38.0008	AMG712	lytic	K06920	queC; 7-cyano-7-deazaguanine synthase [EC:6.3.4.20]
VOTU4291	C24_39868_length_24450_cov_10.9905	AMG713	lytic	K00789	metK; S-adenosylmethionine synthetase [EC:2.5.1.6]
VOTU4313	C24_63688_length_24456_cov_22.5170	AMG714	lysogenic	PF01050.21	Mannose-6-phosphate isomerase
VOTU4316	C24_67357_length_5396_cov_8.1968	AMG715	lysogenic	K00558	DNMT1, dcm; DNA (cytosine-5)-methyltransferase 1 [EC:2.1.1.37]
VOTU4319	C24_69943_length_44275_cov_188.4486	AMG716	lysogenic	K00558	DNMT1, dcm; DNA (cytosine-5)-methyltransferase 1 [EC:2.1.1.37]
VOTU4320	C24_69948_length_29960_cov_19.0000	AMG717	lytic	K17398	DNMT3A; DNA (cytosine-5)-methyltransferase 3A [EC:2.1.1.37]
VOTU4334	C24_93914_length_8476_cov_18.1086	AMG718	lytic	K06167	phnP; phosphoribosyl 1,2-cyclic phosphate phosphodiesterase [EC:3.1.4.55]
VOTU4335	C24_95303_length_33738_cov_110.1379	AMG719	lytic	K00558	DNMT1, dcm; DNA (cytosine-5)-methyltransferase 1 [EC:2.1.1.37]
VOTU4335	C24_95303_length_33738_cov_110.1379	AMG720	lytic	K00789	metK; S-adenosylmethionine synthetase [EC:2.5.1.6]
VOTU4336	C24_99088_length_17878_cov_9.0000	AMG721	lytic	K00558	DNMT1, dcm; DNA (cytosine-5)-methyltransferase 1 [EC:2.1.1.37]
VOTU4336	C24_99088_length_17878_cov_9.0000	AMG722	lytic	K00789	metK; S-adenosylmethionine synthetase [EC:2.5.1.6]
VOTU4339	C240_110883_length_77495_cov_44.8241	AMG725	lytic	K22227	ahbD; heme synthase
VOTU4339	C240_110883_length_77495_cov_44.8241	AMG723	lytic	K00525	ribonucleoside-diphosphate reductase [EC:1.17.4.1] [RN:R02024]
VOTU4339	C240_110883_length_77495_cov_44.8241	AMG724	lytic	K00525	ribonucleoside-diphosphate reductase [EC:1.17.4.1] [RN:R02024]
VOTU4341	C240_129460_length_28363_cov_11.0000|provirus_13296_28361	AMG726	lytic	K22227	ahbD; heme synthase
VOTU4344	C240_145367_length_12276_cov_9.3820	AMG727	lytic	K00560	thymidylate synthase [EC:2.1.1.45] [RN:R02101]
VOTU4346	C240_15382_length_35818_cov_25.0000	AMG728	lytic	K00390	cysH; phosphoadenosine phosphosulfate reductase [EC:1.8.4.8 1.8.4.10]
VOTU4346	C240_15382_length_35818_cov_25.0000	AMG731	lytic	K17398	DNMT3A; DNA (cytosine-5)-methyltransferase 3A [EC:2.1.1.37]
VOTU4346	C240_15382_length_35818_cov_25.0000	AMG729	lytic	K00789	metK; S-adenosylmethionine synthetase [EC:2.5.1.6]
VOTU4346	C240_15382_length_35818_cov_25.0000	AMG730	lytic	K06167	phnP; phosphoribosyl 1,2-cyclic phosphate phosphodiesterase [EC:3.1.4.55]
VOTU4367	C240_53363_length_68901_cov_33.2419	AMG736	lytic	K22227	ahbD; heme synthase
VOTU4367	C240_53363_length_68901_cov_33.2419	AMG732	lytic	K00943	dTMP kinase [EC:2.7.4.9] [RN:R02094]
VOTU4367	C240_53363_length_68901_cov_33.2419	AMG734	lytic	K01710	E4.2.1.46, rfbB, rffG; dTDP-glucose 4,6-dehydratase [EC:4.2.1.46]
VOTU4367	C240_53363_length_68901_cov_33.2419	AMG733	lytic	K01507	inorganic pyrophosphatase [EC:3.6.1.1]
VOTU4367	C240_53363_length_68901_cov_33.2419	AMG735	lytic	K07175	PhoH-like ATPase
VOTU4378	C264_104073_length_22889_cov_12.0000	AMG737	lysogenic	K01520	dUTP pyrophosphatase [EC:3.6.1.23] [RN:R02100]
VOTU4378	C264_104073_length_22889_cov_12.0000	AMG739	lysogenic	PF00625.24	Guanylate kinase
VOTU4378	C264_104073_length_22889_cov_12.0000	AMG738	lysogenic	K06167	phnP; phosphoribosyl 1,2-cyclic phosphate phosphodiesterase [EC:3.1.4.55]
VOTU4379	C264_106393_length_54159_cov_16.0000	AMG740	lytic	PF13385.9	Concanavalin A-like lectin/glucanases superfamily
VOTU4383	C264_122635_length_68989_cov_94.0014	AMG743	lytic	PF00291.28	Pyridoxal-phosphate dependent enzyme
VOTU4383	C264_122635_length_68989_cov_94.0014	AMG741	lytic	K04069	pyruvate formate lyase activating enzyme
VOTU4383	C264_122635_length_68989_cov_94.0014	AMG742	lytic	K21636	ribonucleoside-triphosphate reductase [EC:1.17.4.2 1.1.98.6] [RN:R02022 R11636]
VOTU4387	C264_131839_length_14959_cov_27.7020	AMG744	lytic	K00059	fabG, OAR1; 3-oxoacyl-[acyl-carrier protein] reductase [EC:1.1.1.100]
VOTU4391	C264_145075_length_91872_cov_21.5094	AMG745	lytic	K22227	ahbD; heme synthase
VOTU4395	C264_154253_length_21047_cov_33.1881	AMG746	lysogenic	K00390	cysH; phosphoadenosine phosphosulfate reductase [EC:1.8.4.8 1.8.4.10]
VOTU4396	C264_154269_length_7324_cov_13.0000	AMG748	lytic	K07175	PhoH-like ATPase
VOTU4396	C264_154269_length_7324_cov_13.0000	AMG747	lytic	K06920	queC; 7-cyano-7-deazaguanine synthase [EC:6.3.4.20]
VOTU4396	C264_154269_length_7324_cov_13.0000	AMG749	lytic	K10026	queE; 7-carboxy-7-deazaguanine synthase [EC:4.3.99.3]
VOTU4400	C264_15845_length_11685_cov_10.9809	AMG750	lytic	K01448	N-acetylmuramoyl-L-alanine amidase [EC:3.5.1.28]
VOTU4407	C264_26431_length_6949_cov_20.9523	AMG751	lytic	K06167	phnP; phosphoribosyl 1,2-cyclic phosphate phosphodiesterase [EC:3.1.4.55]
VOTU4409	C264_35119_length_11179_cov_66.0319	AMG752	lytic	K06167	phnP; phosphoribosyl 1,2-cyclic phosphate phosphodiesterase [EC:3.1.4.55]
VOTU4416	C264_52022_length_8189_cov_9.0000	AMG753	lytic	K00558	DNMT1, dcm; DNA (cytosine-5)-methyltransferase 1 [EC:2.1.1.37]
VOTU4426	C264_71812_length_17789_cov_17.1036	AMG754	lysogenic	K00390	cysH; phosphoadenosine phosphosulfate reductase [EC:1.8.4.8 1.8.4.10]
VOTU4426	C264_71812_length_17789_cov_17.1036	AMG755	lysogenic	K06167	phnP; phosphoribosyl 1,2-cyclic phosphate phosphodiesterase [EC:3.1.4.55]
VOTU4428	C264_72836_length_40034_cov_38.0383	AMG756	lysogenic	K00558	DNMT1, dcm; DNA (cytosine-5)-methyltransferase 1 [EC:2.1.1.37]
VOTU4428	C264_72836_length_40034_cov_38.0383	AMG757	lysogenic	PF00625.24	Guanylate kinase
VOTU443	A183_26632_length_10584_cov_149.7738	AMG758	lytic	K00558	DNMT1, dcm; DNA (cytosine-5)-methyltransferase 1 [EC:2.1.1.37]
VOTU443	A183_26632_length_10584_cov_149.7738	AMG759	lytic	K00789	metK; S-adenosylmethionine synthetase [EC:2.5.1.6]
VOTU443	A183_26632_length_10584_cov_149.7738	AMG760	lytic	K00789	metK; S-adenosylmethionine synthetase [EC:2.5.1.6]
VOTU4432	C264_82080_length_24379_cov_85.4578	AMG761	lytic	K00390	cysH; phosphoadenosine phosphosulfate reductase [EC:1.8.4.8 1.8.4.10]
VOTU4432	C264_82080_length_24379_cov_85.4578	AMG762	lytic	K11717	sufS; cysteine desulfurase / selenocysteine lyase [EC:2.8.1.7 4.4.1.16]
VOTU4433	C264_85223_length_6033_cov_56.5066	AMG763	lytic	K06920	queC; 7-cyano-7-deazaguanine synthase [EC:6.3.4.20]
VOTU4433	C264_85223_length_6033_cov_56.5066	AMG764	lytic	K10026	queE; 7-carboxy-7-deazaguanine synthase [EC:4.3.99.3]
VOTU4439	C288_103395_length_26004_cov_31.4913	AMG765	lysogenic	K06167	phnP; phosphoribosyl 1,2-cyclic phosphate phosphodiesterase [EC:3.1.4.55]
VOTU4446	C288_115761_length_5503_cov_26.0000	AMG766	lytic	K00558	DNMT1, dcm; DNA (cytosine-5)-methyltransferase 1 [EC:2.1.1.37]
VOTU4460	C288_145019_length_5835_cov_72.6617	AMG767	lytic	K00558	DNMT1, dcm; DNA (cytosine-5)-methyltransferase 1 [EC:2.1.1.37]
VOTU4460	C288_145019_length_5835_cov_72.6617	AMG768	lytic	K00558	DNMT1, dcm; DNA (cytosine-5)-methyltransferase 1 [EC:2.1.1.37]
VOTU4466	C288_166732_length_13195_cov_44.5940	AMG769	lytic	K00390	cysH; phosphoadenosine phosphosulfate reductase [EC:1.8.4.8 1.8.4.10]
VOTU4466	C288_166732_length_13195_cov_44.5940	AMG770	lytic	K04487	iscS, NFS1; cysteine desulfurase [EC:2.8.1.7]
VOTU4470	C288_175119_length_10254_cov_39.8439	AMG771	lytic	K00390	cysH; phosphoadenosine phosphosulfate reductase [EC:1.8.4.8 1.8.4.10]
VOTU4474	C288_182779_length_29740_cov_15.4629	AMG772	lytic	K21140	mec; [CysO sulfur-carrier protein]-S-L-cysteine hydrolase [EC:3.13.1.6]
VOTU4482	C288_33690_length_99198_cov_67.4659	AMG773	lytic	K00943	dTMP kinase [EC:2.7.4.9] [RN:R02094]
VOTU4482	C288_33690_length_99198_cov_67.4659	AMG775	lytic	K01520	dUTP pyrophosphatase [EC:3.6.1.23] [RN:R02100]
VOTU4482	C288_33690_length_99198_cov_67.4659	AMG774	lytic	K01495	GCH1, folE; GTP cyclohydrolase IA [EC:3.5.4.16]
VOTU4482	C288_33690_length_99198_cov_67.4659	AMG778	lytic	PF00534.23	Glycosyl transferases group 1
VOTU4482	C288_33690_length_99198_cov_67.4659	AMG776	lytic	K01737	queD, ptpS, PTS; 6-pyruvoyltetrahydropterin/6-carboxytetrahydropterin synthase [EC:4.2.3.12 4.1.2.50]
VOTU4482	C288_33690_length_99198_cov_67.4659	AMG777	lytic	K10026	queE; 7-carboxy-7-deazaguanine synthase [EC:4.3.99.3]
VOTU4484	C288_39621_length_5724_cov_13.6550	AMG779	lytic	K06167	phnP; phosphoribosyl 1,2-cyclic phosphate phosphodiesterase [EC:3.1.4.55]
VOTU4489	C288_47806_length_7520_cov_91.8104	AMG780	lytic	K00558	DNMT1, dcm; DNA (cytosine-5)-methyltransferase 1 [EC:2.1.1.37]
VOTU4491	C288_60557_length_20670_cov_45.7540	AMG781	lytic	K00390	cysH; phosphoadenosine phosphosulfate reductase [EC:1.8.4.8 1.8.4.10]
VOTU4491	C288_60557_length_20670_cov_45.7540	AMG782	lytic	K00390	cysH; phosphoadenosine phosphosulfate reductase [EC:1.8.4.8 1.8.4.10]
VOTU4494	C288_68678_length_12933_cov_108.1326	AMG783	lytic	K14654	RIB7, arfC; 2,5-diamino-6-(ribosylamino)-4(3H)-pyrimidinone 5'-phosphate reductase [EC:1.1.1.302]
VOTU4504	C312_102941_length_6171_cov_27.8491	AMG784	lytic	K00390	cysH; phosphoadenosine phosphosulfate reductase [EC:1.8.4.8 1.8.4.10]
VOTU4507	C312_104984_length_10466_cov_11.0000	AMG785	lytic	K01186	NEU1; sialidase-1 [EC:3.2.1.18]
VOTU451	A183_294797_length_10844_cov_18.0000	AMG786	lytic	K00558	DNMT1, dcm; DNA (cytosine-5)-methyltransferase 1 [EC:2.1.1.37]
VOTU451	A183_294797_length_10844_cov_18.0000	AMG787	lytic	K00558	DNMT1, dcm; DNA (cytosine-5)-methyltransferase 1 [EC:2.1.1.37]
VOTU451	A183_294797_length_10844_cov_18.0000	AMG788	lytic	K06167	phnP; phosphoribosyl 1,2-cyclic phosphate phosphodiesterase [EC:3.1.4.55]
VOTU4516	C312_120246_length_31475_cov_25.9725	AMG789	lysogenic	K06167	phnP; phosphoribosyl 1,2-cyclic phosphate phosphodiesterase [EC:3.1.4.55]
VOTU4522	C312_128939_length_19918_cov_51.8897	AMG790	lytic	K00789	metK; S-adenosylmethionine synthetase [EC:2.5.1.6]
VOTU4532	C312_145623_length_64659_cov_36.2460|provirus_54076_64648	AMG791	lytic	K06167	phnP; phosphoribosyl 1,2-cyclic phosphate phosphodiesterase [EC:3.1.4.55]
VOTU4536	C312_153484_length_9355_cov_9.0000	AMG792	lytic	K01520	dUTP pyrophosphatase [EC:3.6.1.23] [RN:R02100]
VOTU4540	C312_159018_length_8250_cov_9.0000	AMG793	lytic	K21636	ribonucleoside-triphosphate reductase [EC:1.17.4.2 1.1.98.6] [RN:R02022 R11636]
VOTU4549	C312_17085_length_13083_cov_33.9757	AMG794	lytic	K00558	DNMT1, dcm; DNA (cytosine-5)-methyltransferase 1 [EC:2.1.1.37]
VOTU455	A183_304403_length_30887_cov_23.0286	AMG795	lysogenic	K06167	phnP; phosphoribosyl 1,2-cyclic phosphate phosphodiesterase [EC:3.1.4.55]
VOTU4551	C312_174392_length_6906_cov_7.0000	AMG796	lytic	K00390	cysH; phosphoadenosine phosphosulfate reductase [EC:1.8.4.8 1.8.4.10]
VOTU4558	C312_184010_length_15007_cov_25.4350	AMG797	lytic	K14727	pcaL; 3-oxoadipate enol-lactonase / 4-carboxymuconolactone decarboxylase [EC:3.1.1.24 4.1.1.44]
VOTU456	A183_306399_length_66348_cov_440.0437	AMG799	lysogenic	K07404	pgl; 6-phosphogluconolactonase [EC:3.1.1.31]
VOTU456	A183_306399_length_66348_cov_440.0437	AMG798	lysogenic	K07175	PhoH-like ATPase
VOTU4561	C312_190853_length_17721_cov_43.5832	AMG800	lytic	PF00291.28	Pyridoxal-phosphate dependent enzyme
VOTU4566	C312_206759_length_8419_cov_23.0453	AMG801	lytic	K05601	hcp; hydroxylamine reductase [EC:1.7.99.1]
VOTU4571	C312_215543_length_11341_cov_27.7785	AMG802	lytic	K00558	DNMT1, dcm; DNA (cytosine-5)-methyltransferase 1 [EC:2.1.1.37]
VOTU4571	C312_215543_length_11341_cov_27.7785	AMG803	lytic	PF00625.24	Guanylate kinase
VOTU4574	C312_218215_length_7613_cov_31.8679	AMG804	lytic	K00558	DNMT1, dcm; DNA (cytosine-5)-methyltransferase 1 [EC:2.1.1.37]
VOTU4585	C312_239072_length_83265_cov_16.2033	AMG805	lysogenic	K22227	ahbD; heme synthase
VOTU4591	C312_257766_length_40105_cov_39.4651	AMG806	lytic	K00558	DNMT1, dcm; DNA (cytosine-5)-methyltransferase 1 [EC:2.1.1.37]
VOTU4591	C312_257766_length_40105_cov_39.4651	AMG807	lytic	K00789	metK; S-adenosylmethionine synthetase [EC:2.5.1.6]
VOTU4592	C312_264355_length_9841_cov_10.0000	AMG808	lytic	PF13385.9	Concanavalin A-like lectin/glucanases superfamily
VOTU4597	C312_268768_length_10402_cov_8.0000	AMG810	lytic	K01520	dUTP pyrophosphatase [EC:3.6.1.23] [RN:R02100]
VOTU4597	C312_268768_length_10402_cov_8.0000	AMG809	lytic	K00088	IMP dehydrogenase [EC:1.1.1.205]
VOTU4612	C312_300782_length_6335_cov_8.0000	AMG811	lytic	K01520	dUTP pyrophosphatase [EC:3.6.1.23] [RN:R02100]
VOTU4624	C312_325404_length_12141_cov_14.0976	AMG812	lysogenic	K01520	dUTP pyrophosphatase [EC:3.6.1.23] [RN:R02100]
VOTU4638	C312_54551_length_17749_cov_9.0000	AMG813	lysogenic	PF13385.9	Concanavalin A-like lectin/glucanases superfamily
VOTU4664	C336_100948_length_12432_cov_24.9632	AMG814	lytic	K00558	DNMT1, dcm; DNA (cytosine-5)-methyltransferase 1 [EC:2.1.1.37]
VOTU467	A183_50191_length_5381_cov_12.0000	AMG815	lytic	K04487	iscS, NFS1; cysteine desulfurase [EC:2.8.1.7]
VOTU4681	C336_169502_length_25317_cov_12.5113	AMG816	lytic	K01784	galE, GALE; UDP-glucose 4-epimerase [EC:5.1.3.2]
VOTU4688	C336_1917_length_16532_cov_20.1435	AMG817	lytic	K06167	phnP; phosphoribosyl 1,2-cyclic phosphate phosphodiesterase [EC:3.1.4.55]
VOTU4693	C336_208220_length_15639_cov_7.0000	AMG818	lytic	K21636	ribonucleoside-triphosphate reductase [EC:1.17.4.2 1.1.98.6] [RN:R02022 R11636]
VOTU4705	C336_31180_length_5151_cov_10.6637	AMG819	lytic	K01520	dUTP pyrophosphatase [EC:3.6.1.23] [RN:R02100]
VOTU4707	C336_34437_length_10574_cov_18.0107	AMG820	lytic	K02027	ABC.MS.S; multiple sugar transport system substrate-binding protein
VOTU4707	C336_34437_length_10574_cov_18.0107	AMG821	lytic	PF02915.20	Rubrerythrin
VOTU4722	C336_61922_length_44436_cov_40.0000	AMG822	lytic	K01494	dCTP deaminase [EC:3.5.4.13] [RN:R02325]
VOTU4722	C336_61922_length_44436_cov_40.0000	AMG823	lytic	K01495	GCH1, folE; GTP cyclohydrolase IA [EC:3.5.4.16]
VOTU4722	C336_61922_length_44436_cov_40.0000	AMG825	lytic	K04069	pyruvate formate lyase activating enzyme
VOTU4722	C336_61922_length_44436_cov_40.0000	AMG826	lytic	K06920	queC; 7-cyano-7-deazaguanine synthase [EC:6.3.4.20]
VOTU4722	C336_61922_length_44436_cov_40.0000	AMG824	lytic	K01737	queD, ptpS, PTS; 6-pyruvoyltetrahydropterin/6-carboxytetrahydropterin synthase [EC:4.2.3.12 4.1.2.50]
VOTU4722	C336_61922_length_44436_cov_40.0000	AMG827	lytic	K10026	queE; 7-carboxy-7-deazaguanine synthase [EC:4.3.99.3]
VOTU4722	C336_61922_length_44436_cov_40.0000	AMG828	lytic	K21636	ribonucleoside-triphosphate reductase [EC:1.17.4.2 1.1.98.6] [RN:R02022 R11636]
VOTU4723	C336_63829_length_5105_cov_7.0000	AMG829	0	K00789	S-adenosylmethionine synthetase [EC:2.5.1.6] [RN:R00177]
VOTU4733	C336_9230_length_16535_cov_14.4557	AMG830	lytic	K07175	PhoH-like ATPase
VOTU4735	C336_95151_length_20104_cov_16.9992	AMG831	lytic	K00558	DNMT1, dcm; DNA (cytosine-5)-methyltransferase 1 [EC:2.1.1.37]
VOTU4736	C336_97159_length_8255_cov_10.0000	AMG832	lytic	K00789	metK; S-adenosylmethionine synthetase [EC:2.5.1.6]
VOTU4740	C360_116589_length_22908_cov_68.2617	AMG835	lysogenic	K00859	coaE; dephospho-CoA kinase [EC:2.7.1.24]
VOTU4740	C360_116589_length_22908_cov_68.2617	AMG834	lysogenic	K00558	DNA (cytosine-5-)-methyltransferase [EC:2.1.1.37] [RN:R04858]
VOTU4740	C360_116589_length_22908_cov_68.2617	AMG833	lysogenic	K00558	DNMT1, dcm; DNA (cytosine-5)-methyltransferase 1 [EC:2.1.1.37]
VOTU4749	C360_131392_length_14553_cov_9.0000	AMG836	lytic	PF01734.25	Patatin-like phospholipase
VOTU4751	C360_141052_length_15145_cov_11.0000	AMG837	lytic	K00789	metK; S-adenosylmethionine synthetase [EC:2.5.1.6]
VOTU4754	C360_149856_length_23808_cov_77.3411	AMG838	lytic	PF10145.12	Phage-related minor tail protein
VOTU4761	C360_170869_length_39064_cov_17.2667	AMG839	lytic	K01784	galE, GALE; UDP-glucose 4-epimerase [EC:5.1.3.2]
VOTU4763	C360_174257_length_8405_cov_13.0000	AMG840	lytic	K00558	DNMT1, dcm; DNA (cytosine-5)-methyltransferase 1 [EC:2.1.1.37]
VOTU4766	C360_17934_length_6994_cov_191.5777	AMG841	lytic	K00820	glmS, GFPT; glutamine---fructose-6-phosphate transaminase (isomerizing) [EC:2.6.1.16]
VOTU4779	C360_39042_length_7653_cov_67.6921	AMG842	lytic	K02935	large subunit ribosomal protein L7/L12
VOTU478	A183_67810_length_9492_cov_47.8894	AMG843	lytic	K06167	phnP; phosphoribosyl 1,2-cyclic phosphate phosphodiesterase [EC:3.1.4.55]
VOTU4786	C360_52686_length_32871_cov_55.0000	AMG844	lytic	K00390	cysH; phosphoadenosine phosphosulfate reductase [EC:1.8.4.8 1.8.4.10]
VOTU4786	C360_52686_length_32871_cov_55.0000	AMG845	lytic	K01520	dUTP pyrophosphatase [EC:3.6.1.23] [RN:R02100]
VOTU4792	C360_65716_length_8912_cov_7.0000	AMG846	lytic	K01916	nadE; NAD+ synthase [EC:6.3.1.5]
VOTU4792	C360_65716_length_8912_cov_7.0000	AMG847	lytic	K08281	pncA; nicotinamidase/pyrazinamidase [EC:3.5.1.19 3.5.1.-]
VOTU4794	C360_76164_length_12845_cov_14.0012	AMG848	lytic	K00390	cysH; phosphoadenosine phosphosulfate reductase [EC:1.8.4.8 1.8.4.10]
VOTU4795	C360_78038_length_6036_cov_14.4701	AMG849	lytic	K00657	speG, SAT; diamine N-acetyltransferase [EC:2.3.1.57]
VOTU4813	C384_150290_length_9988_cov_19.3317	AMG850	lytic	PF13385.9	Concanavalin A-like lectin/glucanases superfamily
VOTU4816	C384_151945_length_16981_cov_22.2179	AMG851	lytic	K17398	DNMT3A; DNA (cytosine-5)-methyltransferase 3A [EC:2.1.1.37]
VOTU482	A183_74505_length_36877_cov_45.0000	AMG852	lysogenic	K00390	cysH; phosphoadenosine phosphosulfate reductase [EC:1.8.4.8 1.8.4.10]
VOTU482	A183_74505_length_36877_cov_45.0000	AMG853	lysogenic	K06167	phnP; phosphoribosyl 1,2-cyclic phosphate phosphodiesterase [EC:3.1.4.55]
VOTU4820	C384_166431_length_16501_cov_36.1246	AMG854	lytic	K00558	DNMT1, dcm; DNA (cytosine-5)-methyltransferase 1 [EC:2.1.1.37]
VOTU4831	C384_173928_length_23517_cov_10.0000	AMG855	lytic	K01491	folD; methylenetetrahydrofolate dehydrogenase (NADP+) / methenyltetrahydrofolate cyclohydrolase [EC:1.5.1.5 3.5.4.9]
VOTU4840	C384_210262_length_33632_cov_30.5258	AMG856	lytic	K00558	DNMT1, dcm; DNA (cytosine-5)-methyltransferase 1 [EC:2.1.1.37]
VOTU4858	C384_255454_length_36956_cov_11.0120	AMG857	lytic	K00721	DPM1; dolichol-phosphate mannosyltransferase [EC:2.4.1.83]
VOTU4858	C384_255454_length_36956_cov_11.0120	AMG858	lytic	PF00534.23	Glycosyl transferases group 1
VOTU4865	C384_274764_length_5019_cov_11.9280	AMG859	lytic	K00859	coaE; dephospho-CoA kinase [EC:2.7.1.24]
VOTU488	A183_97954_length_6337_cov_16.9529	AMG860	lysogenic	K01520	dUTP pyrophosphatase [EC:3.6.1.23] [RN:R02100]
VOTU4898	C384_55707_length_5063_cov_31.2907	AMG861	lytic	K00789	metK; S-adenosylmethionine synthetase [EC:2.5.1.6]
VOTU4903	C384_77228_length_8179_cov_11.0000	AMG862	lytic	K00355	NQO1; NAD(P)H dehydrogenase (quinone) [EC:1.6.5.2]
VOTU4924	C408_141756_length_5011_cov_7.0000	AMG863	lytic	K00789	metK; S-adenosylmethionine synthetase [EC:2.5.1.6]
VOTU4948	C408_242921_length_26181_cov_12.6905	AMG864	lytic	K02395	peptidoglycan hydrolase FlgJ
VOTU495	A216_115931_length_21693_cov_42.2097	AMG865	lytic	K00558	DNMT1, dcm; DNA (cytosine-5)-methyltransferase 1 [EC:2.1.1.37]
VOTU4984	C432_120196_length_13402_cov_11.0026	AMG866	lysogenic	K01448	N-acetylmuramoyl-L-alanine amidase [EC:3.5.1.28]
VOTU499	A216_123377_length_33724_cov_16.9052	AMG867	lysogenic	K00558	DNMT1, dcm; DNA (cytosine-5)-methyltransferase 1 [EC:2.1.1.37]
VOTU499	A216_123377_length_33724_cov_16.9052	AMG868	lysogenic	K01520	dUTP pyrophosphatase [EC:3.6.1.23] [RN:R02100]
VOTU499	A216_123377_length_33724_cov_16.9052	AMG869	lysogenic	K07404	pgl; 6-phosphogluconolactonase [EC:3.1.1.31]
VOTU4993	C432_142603_length_6801_cov_11.5593	AMG870	lytic	K01520	dUTP pyrophosphatase [EC:3.6.1.23] [RN:R02100]
VOTU5002	C432_158088_length_7477_cov_11.0683	AMG871	lytic	K09882	cobS; cobaltochelatase CobS [EC:6.6.1.2]
VOTU5015	C432_223087_length_13499_cov_13.9636	AMG872	0	K01520	dUTP pyrophosphatase [EC:3.6.1.23] [RN:R02100]
VOTU5018	C432_2302_length_5207_cov_8.0000	AMG873	lytic	PF02915.20	Rubrerythrin
VOTU5032	C432_28328_length_61961_cov_14.0210|provirus_25178_61960	AMG874	lytic	K00789	metK; S-adenosylmethionine synthetase [EC:2.5.1.6]
VOTU5035	C432_30252_length_10571_cov_24.3652	AMG875	lytic	K03693	pbp1b; penicillin-binding protein 1B
VOTU5045	C432_36403_length_5933_cov_11.0105	AMG876	lytic	K00558	DNMT1, dcm; DNA (cytosine-5)-methyltransferase 1 [EC:2.1.1.37]
VOTU505	A216_141877_length_5160_cov_7.0000	AMG877	lytic	K06167	phnP; phosphoribosyl 1,2-cyclic phosphate phosphodiesterase [EC:3.1.4.55]
VOTU5058	C432_8421_length_48301_cov_22.3994	AMG878	lytic	K00789	metK; S-adenosylmethionine synthetase [EC:2.5.1.6]
VOTU5063	C45_109972_length_13186_cov_6.9899	AMG879	lytic	K00789	metK; S-adenosylmethionine synthetase [EC:2.5.1.6]
VOTU5064	C45_11378_length_5923_cov_10.5393	AMG880	lytic	K01495	GCH1, folE; GTP cyclohydrolase IA [EC:3.5.4.16]
VOTU5064	C45_11378_length_5923_cov_10.5393	AMG882	lytic	K06920	queC; 7-cyano-7-deazaguanine synthase [EC:6.3.4.20]
VOTU5064	C45_11378_length_5923_cov_10.5393	AMG881	lytic	K01737	queD, ptpS, PTS; 6-pyruvoyltetrahydropterin/6-carboxytetrahydropterin synthase [EC:4.2.3.12 4.1.2.50]
VOTU5064	C45_11378_length_5923_cov_10.5393	AMG883	lytic	K10026	queE; 7-carboxy-7-deazaguanine synthase [EC:4.3.99.3]
VOTU5067	C45_121171_length_8253_cov_11.8957	AMG884	0	K00789	S-adenosylmethionine synthetase [EC:2.5.1.6] [RN:R00177]
VOTU5086	C45_197240_length_43015_cov_16.2950|provirus_8245_43013	AMG885	lytic	K00789	metK; S-adenosylmethionine synthetase [EC:2.5.1.6]
VOTU510	A216_161272_length_19662_cov_10.6319	AMG886	lytic	K01448	N-acetylmuramoyl-L-alanine amidase [EC:3.5.1.28]
VOTU5109	C45_250534_length_6267_cov_7.0000	AMG887	lytic	K20170	nicA1; nicotine oxidoreductase [EC:1.5.3.-]
VOTU5110	C45_25198_length_7224_cov_12.8136	AMG888	lytic	K00789	metK; S-adenosylmethionine synthetase [EC:2.5.1.6]
VOTU5113	C45_260778_length_11524_cov_16.3591	AMG889	lytic	PF13578.9	Methyltransferase domain
VOTU5126	C45_294750_length_25995_cov_17.0269	AMG891	lysogenic	K22227	ahbD; heme synthase
VOTU5126	C45_294750_length_25995_cov_17.0269	AMG890	lysogenic	K21029	moeB; molybdopterin-synthase adenylyltransferase [EC:2.7.7.80]
VOTU5129	C45_300903_length_90580_cov_33.2605	AMG892	lysogenic	K00558	DNMT1, dcm; DNA (cytosine-5)-methyltransferase 1 [EC:2.1.1.37]
VOTU5129	C45_300903_length_90580_cov_33.2605	AMG893	lysogenic	K01520	dUTP pyrophosphatase [EC:3.6.1.23] [RN:R02100]
VOTU5129	C45_300903_length_90580_cov_33.2605	AMG894	lysogenic	K13273	PMVK; phosphomevalonate kinase [EC:2.7.4.2]
VOTU513	A216_1678_length_9798_cov_8.9619	AMG895	lytic	K00789	metK; S-adenosylmethionine synthetase [EC:2.5.1.6]
VOTU5132	C45_318162_length_53827_cov_14.5073	AMG896	lytic	K01520	dUTP pyrophosphatase [EC:3.6.1.23] [RN:R02100]
VOTU5144	C45_351644_length_16610_cov_12.9407	AMG897	lytic	K00789	metK; S-adenosylmethionine synthetase [EC:2.5.1.6]
VOTU5145	C45_352899_length_7196_cov_7.2602	AMG898	0	K00979	kdsB; 3-deoxy-manno-octulosonate cytidylyltransferase (CMP-KDO synthetase) [EC:2.7.7.38]
VOTU5146	C45_3538_length_21480_cov_23.9738	AMG899	lytic	K00558	DNMT1, dcm; DNA (cytosine-5)-methyltransferase 1 [EC:2.1.1.37]
VOTU5154	C45_397622_length_9133_cov_8.9933	AMG900	lytic	PF05342.17	M26 IgA1-specific Metallo-endopeptidase N-terminal region
VOTU5155	C45_397631_length_23899_cov_12.0000	AMG901	lytic	PF01734.25	Patatin-like phospholipase
VOTU5156	C45_402676_length_6566_cov_11.0000	AMG902	0	PF13712.9	Glycosyltransferase like family
VOTU5160	C45_426803_length_17507_cov_17.6246	AMG903	lytic	K00558	DNMT1, dcm; DNA (cytosine-5)-methyltransferase 1 [EC:2.1.1.37]
VOTU5165	C45_48236_length_10092_cov_9.0000	AMG904	lytic	K00558	DNMT1, dcm; DNA (cytosine-5)-methyltransferase 1 [EC:2.1.1.37]
VOTU5183	C45_8881_length_10152_cov_22.9100	AMG905	lytic	K00558	DNMT1, dcm; DNA (cytosine-5)-methyltransferase 1 [EC:2.1.1.37]
VOTU5183	C45_8881_length_10152_cov_22.9100	AMG906	lytic	K00789	metK; S-adenosylmethionine synthetase [EC:2.5.1.6]
VOTU5190	C54_105771_length_15107_cov_19.4597	AMG907	lytic	PF05342.17	M26 IgA1-specific Metallo-endopeptidase N-terminal region
VOTU5195	C54_146293_length_11996_cov_9.0000	AMG908	lytic	K00059	fabG, OAR1; 3-oxoacyl-[acyl-carrier protein] reductase [EC:1.1.1.100]
VOTU5198	C54_149665_length_40055_cov_10.0000	AMG909	lytic	PF04122.15	ell wall binding domain 2 (CWB2)
VOTU520	A216_20605_length_110670_cov_23.9977	AMG910	lysogenic	K00558	DNMT1, dcm; DNA (cytosine-5)-methyltransferase 1 [EC:2.1.1.37]
VOTU520	A216_20605_length_110670_cov_23.9977	AMG912	lysogenic	K00943	dTMP kinase [EC:2.7.4.9] [RN:R02094]
VOTU520	A216_20605_length_110670_cov_23.9977	AMG913	lysogenic	K01520	dUTP pyrophosphatase [EC:3.6.1.23] [RN:R02100]
VOTU520	A216_20605_length_110670_cov_23.9977	AMG911	lysogenic	K00820	glmS, GFPT; glutamine---fructose-6-phosphate transaminase (isomerizing) [EC:2.6.1.16]
VOTU520	A216_20605_length_110670_cov_23.9977	AMG914	lysogenic	K07175	PhoH-like ATPase
VOTU5200	C54_15490_length_31094_cov_17.0000	AMG915	lytic	K00789	metK; S-adenosylmethionine synthetase [EC:2.5.1.6]
VOTU5203	C54_167395_length_22443_cov_13.0278	AMG916	lytic	K00558	DNMT1, dcm; DNA (cytosine-5)-methyltransferase 1 [EC:2.1.1.37]
VOTU5206	C54_196496_length_20015_cov_14.0000	AMG917	lytic	K00558	DNMT1, dcm; DNA (cytosine-5)-methyltransferase 1 [EC:2.1.1.37]
VOTU5206	C54_196496_length_20015_cov_14.0000	AMG918	lytic	K00789	metK; S-adenosylmethionine synthetase [EC:2.5.1.6]
VOTU5207	C54_198391_length_11422_cov_32.2380	AMG919	lytic	K00558	DNMT1, dcm; DNA (cytosine-5)-methyltransferase 1 [EC:2.1.1.37]
VOTU5215	C54_252537_length_25744_cov_23.5289	AMG920	lytic	K00558	DNMT1, dcm; DNA (cytosine-5)-methyltransferase 1 [EC:2.1.1.37]
VOTU5216	C54_256802_length_21367_cov_9.5734	AMG921	lytic	K00558	DNMT1, dcm; DNA (cytosine-5)-methyltransferase 1 [EC:2.1.1.37]
VOTU5222	C54_277647_length_11321_cov_17.1843	AMG922	lytic	K00789	metK; S-adenosylmethionine synthetase [EC:2.5.1.6]
VOTU5232	C54_329062_length_31861_cov_23.5832	AMG923	lytic	K00558	DNMT1, dcm; DNA (cytosine-5)-methyltransferase 1 [EC:2.1.1.37]
VOTU5242	C54_356855_length_6590_cov_14.2470	AMG924	lytic	K00558	DNMT1, dcm; DNA (cytosine-5)-methyltransferase 1 [EC:2.1.1.37]
VOTU5242	C54_356855_length_6590_cov_14.2470	AMG925	lytic	K00789	metK; S-adenosylmethionine synthetase [EC:2.5.1.6]
VOTU5244	C54_362071_length_7925_cov_14.0000	AMG926	lytic	K00558	DNMT1, dcm; DNA (cytosine-5)-methyltransferase 1 [EC:2.1.1.37]
VOTU5246	C54_372207_length_73123_cov_25.4291	AMG927	lytic	K00558	DNMT1, dcm; DNA (cytosine-5)-methyltransferase 1 [EC:2.1.1.37]
VOTU5246	C54_372207_length_73123_cov_25.4291	AMG928	lytic	K00789	metK; S-adenosylmethionine synthetase [EC:2.5.1.6]
VOTU5246	C54_372207_length_73123_cov_25.4291	AMG929	lytic	K01448	N-acetylmuramoyl-L-alanine amidase [EC:3.5.1.28]
VOTU5246	C54_372207_length_73123_cov_25.4291	AMG930	lytic	K02395	peptidoglycan hydrolase FlgJ
VOTU525	A216_220711_length_16465_cov_9.0000	AMG931	lytic	K00558	DNMT1, dcm; DNA (cytosine-5)-methyltransferase 1 [EC:2.1.1.37]
VOTU5250	C54_39020_length_5094_cov_15.8116	AMG932	lytic	K06920	queC; 7-cyano-7-deazaguanine synthase [EC:6.3.4.20]
VOTU5251	C54_392562_length_6838_cov_7.9854	AMG933	lytic	K17398	DNMT3A; DNA (cytosine-5)-methyltransferase 3A [EC:2.1.1.37]
VOTU5252	C54_394611_length_25587_cov_12.0000	AMG934	lytic	K01652	E2.2.1.6L, ilvB, ilvG, ilvI; acetolactate synthase I/II/III large subunit [EC:2.2.1.6]
VOTU5256	C54_415849_length_29676_cov_12.0902	AMG935	lytic	K00558	DNMT1, dcm; DNA (cytosine-5)-methyltransferase 1 [EC:2.1.1.37]
VOTU5262	C54_422749_length_23304_cov_17.8694	AMG936	lytic	K00789	metK; S-adenosylmethionine synthetase [EC:2.5.1.6]
VOTU5264	C54_42361_length_30661_cov_16.0000	AMG937	lysogenic	K02847	waaL, rfaL; O-antigen ligase [EC:2.4.1.-]
VOTU5277	C6_118742_length_8037_cov_8.0000	AMG938	lytic	K01520	dUTP pyrophosphatase [EC:3.6.1.23] [RN:R02100]
VOTU5279	C6_121874_length_402301_cov_33.4222|provirus_2_193944	AMG939	0	K00943	dTMP kinase [EC:2.7.4.9] [RN:R02094]
VOTU5279	C6_121874_length_402301_cov_33.4222|provirus_2_193944	AMG940	0	K01520	dUTP pyrophosphatase [EC:3.6.1.23] [RN:R02100]
VOTU5279	C6_121874_length_402301_cov_33.4222|provirus_2_193944	AMG941	0	PF00122.23	E1-E2 ATPase
VOTU5279	C6_121874_length_402301_cov_33.4222|provirus_2_193944	AMG942	0	PF00625.24	Guanylate kinase
VOTU5279	C6_121874_length_402301_cov_33.4222|provirus_2_193944	AMG943	0	PF01841.22	Transglutaminase-like superfamily
VOTU528	A216_24388_length_37038_cov_30.9959	AMG944	lysogenic	K00390	cysH; phosphoadenosine phosphosulfate reductase [EC:1.8.4.8 1.8.4.10]
VOTU528	A216_24388_length_37038_cov_30.9959	AMG945	lysogenic	K00558	DNMT1, dcm; DNA (cytosine-5)-methyltransferase 1 [EC:2.1.1.37]
VOTU5282	C6_131423_length_11979_cov_14.2471	AMG946	lytic	K00558	DNMT1, dcm; DNA (cytosine-5)-methyltransferase 1 [EC:2.1.1.37]
VOTU5288	C6_161654_length_5606_cov_12.0000	AMG947	lytic	K00558	DNMT1, dcm; DNA (cytosine-5)-methyltransferase 1 [EC:2.1.1.37]
VOTU5289	C6_162653_length_6208_cov_8.0000	AMG948	lytic	K00287	DHFR, folA; dihydrofolate reductase [EC:1.5.1.3]
VOTU5295	C6_174841_length_56088_cov_24.2690|provirus_44318_55812	AMG949	lytic	K00558	DNMT1, dcm; DNA (cytosine-5)-methyltransferase 1 [EC:2.1.1.37]
VOTU5304	C6_191772_length_38930_cov_52.0000	AMG950	lysogenic	K00558	DNMT1, dcm; DNA (cytosine-5)-methyltransferase 1 [EC:2.1.1.37]
VOTU531	A216_4104_length_32944_cov_405.0000	AMG951	lysogenic	K06167	phnP; phosphoribosyl 1,2-cyclic phosphate phosphodiesterase [EC:3.1.4.55]
VOTU5316	C6_256742_length_10328_cov_8.0000	AMG952	lytic	K00737	MGAT3; beta-1,4-mannosyl-glycoprotein beta-1,4-N-acetylglucosaminyltransferase [EC:2.4.1.144]
VOTU5316	C6_256742_length_10328_cov_8.0000	AMG953	lytic	K00737	MGAT3; beta-1,4-mannosyl-glycoprotein beta-1,4-N-acetylglucosaminyltransferase [EC:2.4.1.144]
VOTU5317	C6_263951_length_12068_cov_8.0000	AMG954	lytic	K03269	lpxH; UDP-2,3-diacylglucosamine hydrolase [EC:3.6.1.54]
VOTU5323	C6_282215_length_15917_cov_9.0000	AMG955	lytic	K00789	metK; S-adenosylmethionine synthetase [EC:2.5.1.6]
VOTU533	A216_44221_length_6305_cov_7.0000	AMG956	lytic	K06167	phnP; phosphoribosyl 1,2-cyclic phosphate phosphodiesterase [EC:3.1.4.55]
VOTU5338	C6_316810_length_6474_cov_13.4001	AMG957	lytic	K07175	PhoH-like ATPase
VOTU5340	C6_317812_length_7078_cov_22.4136	AMG958	lytic	K01520	dUTP pyrophosphatase [EC:3.6.1.23] [RN:R02100]
VOTU5356	C6_344879_length_18429_cov_15.0456	AMG959	lytic	K00789	metK; S-adenosylmethionine synthetase [EC:2.5.1.6]
VOTU5367	C6_384296_length_68918_cov_50.0467	AMG960	lytic	K01520	dUTP pyrophosphatase [EC:3.6.1.23] [RN:R02100]
VOTU5367	C6_384296_length_68918_cov_50.0467	AMG961	lytic	PF00625.24	Guanylate kinase
VOTU5370	C6_388772_length_5666_cov_25.0004	AMG962	lysogenic	K22227	ahbD; heme synthase
VOTU5374	C6_397642_length_19186_cov_43.6316	AMG963	lytic	K17398	DNMT3A; DNA (cytosine-5)-methyltransferase 3A [EC:2.1.1.37]
VOTU5376	C6_400133_length_5870_cov_7.1697	AMG964	lytic	K00558	DNMT1, dcm; DNA (cytosine-5)-methyltransferase 1 [EC:2.1.1.37]
VOTU5382	C6_421173_length_32980_cov_13.0004	AMG965	lytic	K00390	cysH; phosphoadenosine phosphosulfate reductase [EC:1.8.4.8 1.8.4.10]
VOTU5387	C6_431874_length_7208_cov_10.0000	AMG966	lytic	K00568	ubiG; 2-polyprenyl-6-hydroxyphenyl methylase / 3-demethylubiquinone-9 3-methyltransferase [EC:2.1.1.222 2.1.1.64]
VOTU5395	C6_47150_length_7393_cov_13.0000	AMG967	lytic	K00789	metK; S-adenosylmethionine synthetase [EC:2.5.1.6]
VOTU541	A216_65753_length_48681_cov_24.1355	AMG968	lytic	K01520	dUTP pyrophosphatase [EC:3.6.1.23] [RN:R02100]
VOTU541	A216_65753_length_48681_cov_24.1355	AMG969	lytic	K21636	ribonucleoside-triphosphate reductase [EC:1.17.4.2 1.1.98.6] [RN:R02022 R11636]
VOTU5412	C6_508370_length_271694_cov_15.2273	AMG972	0	K01520	dUTP pyrophosphatase [EC:3.6.1.23] [RN:R02100]
VOTU5412	C6_508370_length_271694_cov_15.2273	AMG970	0	K01243	mtnN, mtn, pfs; adenosylhomocysteine nucleosidase [EC:3.2.2.9]
VOTU5412	C6_508370_length_271694_cov_15.2273	AMG971	0	K01243	S-adenosylhomocysteine/5'-methylthioadenosine nucleosidase [EC:3.2.2.9] [RN:R00194]
VOTU5412	C6_508370_length_271694_cov_15.2273	AMG973	0	PF01841.22	Transglutaminase-like superfamily
VOTU5416	C6_525657_length_22769_cov_17.2166	AMG974	lysogenic	K07260	vanY; zinc D-Ala-D-Ala carboxypeptidase [EC:3.4.17.14]
VOTU5418	C6_536401_length_8924_cov_8.0000	AMG975	lytic	PF05342.17	M26 IgA1-specific Metallo-endopeptidase N-terminal region
VOTU5424	C6_553798_length_8802_cov_17.4986	AMG976	lytic	K01939	purA, ADSS; adenylosuccinate synthase [EC:6.3.4.4]
VOTU5425	C6_557590_length_5089_cov_6.0000	AMG977	lytic	PF13640.9	2OG-Fe(II) oxygenase superfamily
VOTU5436	C6_585272_length_6043_cov_9.0000	AMG978	lytic	K01520	dUTP pyrophosphatase [EC:3.6.1.23] [RN:R02100]
VOTU5438	C6_587709_length_6635_cov_6.0000	AMG979	lytic	K00558	DNMT1, dcm; DNA (cytosine-5)-methyltransferase 1 [EC:2.1.1.37]
VOTU5440	C6_595500_length_21022_cov_10.0000	AMG980	lytic	K01520	dUTP pyrophosphatase [EC:3.6.1.23] [RN:R02100]
VOTU546	A216_82722_length_44357_cov_11.0000	AMG981	lytic	K01520	dUTP pyrophosphatase [EC:3.6.1.23] [RN:R02100]
VOTU5461	C75_119982_length_11784_cov_14.0643	AMG982	lytic	K00789	metK; S-adenosylmethionine synthetase [EC:2.5.1.6]
VOTU5466	C75_142633_length_36727_cov_81.7586	AMG983	lysogenic	K21140	mec; [CysO sulfur-carrier protein]-S-L-cysteine hydrolase [EC:3.13.1.6]
VOTU5469	C75_151976_length_12586_cov_9.0000	AMG984	lytic	K06167	phnP; phosphoribosyl 1,2-cyclic phosphate phosphodiesterase [EC:3.1.4.55]
VOTU5472	C75_161901_length_22010_cov_13.7951	AMG985	lysogenic	K00558	DNMT1, dcm; DNA (cytosine-5)-methyltransferase 1 [EC:2.1.1.37]
VOTU5474	C75_16783_length_10179_cov_11.0000	AMG986	lytic	K01448	N-acetylmuramoyl-L-alanine amidase [EC:3.5.1.28]
VOTU5475	C75_17491_length_9298_cov_10.0000	AMG987	lytic	K00558	DNMT1, dcm; DNA (cytosine-5)-methyltransferase 1 [EC:2.1.1.37]
VOTU5479	C75_193175_length_34298_cov_9.5503	AMG988	lytic	K00558	DNMT1, dcm; DNA (cytosine-5)-methyltransferase 1 [EC:2.1.1.37]
VOTU5479	C75_193175_length_34298_cov_9.5503	AMG989	lytic	K00558	DNMT1, dcm; DNA (cytosine-5)-methyltransferase 1 [EC:2.1.1.37]
VOTU5480	C75_19527_length_9440_cov_6.0000	AMG990	lytic	K06167	phnP; phosphoribosyl 1,2-cyclic phosphate phosphodiesterase [EC:3.1.4.55]
VOTU5500	C75_301915_length_9320_cov_7.0000	AMG991	lytic	K02395	peptidoglycan hydrolase FlgJ
VOTU552	A24_106378_length_29200_cov_11.0000	AMG992	lytic	K03367	dltA; D-alanine--poly(phosphoribitol) ligase subunit 1 [EC:6.1.1.13]
VOTU5520	C75_398442_length_11209_cov_18.1069	AMG993	lytic	K00789	metK; S-adenosylmethionine synthetase [EC:2.5.1.6]
VOTU5521	C75_408967_length_7201_cov_8.9950	AMG994	lytic	K00558	DNMT1, dcm; DNA (cytosine-5)-methyltransferase 1 [EC:2.1.1.37]
VOTU5534	C75_71859_length_17589_cov_7.0000	AMG995	lytic	PF05342.17	M26 IgA1-specific Metallo-endopeptidase N-terminal region
VOTU5540	C90_100618_length_17368_cov_29.8736	AMG996	lytic	K00640	cysE; serine O-acetyltransferase [EC:2.3.1.30]
VOTU5559	C90_223527_length_7907_cov_7.0000	AMG998	lytic	K03738	aor; aldehyde:ferredoxin oxidoreductase [EC:1.2.7.5]
VOTU5559	C90_223527_length_7907_cov_7.0000	AMG997	lytic	K01628	fucA; L-fuculose-phosphate aldolase [EC:4.1.2.17]
VOTU556	A24_114731_length_17012_cov_14.0000	AMG999	lytic	K21636	ribonucleoside-triphosphate reductase [EC:1.17.4.2 1.1.98.6] [RN:R02022 R11636]
VOTU5560	C90_228971_length_58786_cov_29.2712	AMG1000	lysogenic	K06167	phnP; phosphoribosyl 1,2-cyclic phosphate phosphodiesterase [EC:3.1.4.55]
VOTU5563	C90_238817_length_12131_cov_9.1445	AMG1001	lytic	K00558	DNMT1, dcm; DNA (cytosine-5)-methyltransferase 1 [EC:2.1.1.37]
VOTU5566	C90_270660_length_22328_cov_24.0360	AMG1002	lytic	K00789	metK; S-adenosylmethionine synthetase [EC:2.5.1.6]
VOTU557	A24_120996_length_18179_cov_25.0264	AMG1003	lytic	K00558	DNMT1, dcm; DNA (cytosine-5)-methyltransferase 1 [EC:2.1.1.37]
VOTU557	A24_120996_length_18179_cov_25.0264	AMG1004	lytic	K00558	DNMT1, dcm; DNA (cytosine-5)-methyltransferase 1 [EC:2.1.1.37]
VOTU5579	C90_349382_length_48686_cov_17.0004	AMG1005	lytic	K06167	phnP; phosphoribosyl 1,2-cyclic phosphate phosphodiesterase [EC:3.1.4.55]
VOTU5584	C90_386571_length_18317_cov_15.5025|provirus_3_14276	AMG1006	lytic	K00789	metK; S-adenosylmethionine synthetase [EC:2.5.1.6]
VOTU5587	C90_414416_length_8413_cov_24.6773	AMG1007	lytic	K00789	metK; S-adenosylmethionine synthetase [EC:2.5.1.6]
VOTU5589	C90_419170_length_26598_cov_11.0000	AMG1008	lytic	K00558	DNMT1, dcm; DNA (cytosine-5)-methyltransferase 1 [EC:2.1.1.37]
VOTU5589	C90_419170_length_26598_cov_11.0000	AMG1009	lytic	K00558	DNMT1, dcm; DNA (cytosine-5)-methyltransferase 1 [EC:2.1.1.37]
VOTU5591	C90_429712_length_6219_cov_26.0574	AMG1010	0	K04069	pyruvate formate lyase activating enzyme
VOTU5594	C90_49120_length_10301_cov_10.0006	AMG1011	lytic	K00558	DNMT1, dcm; DNA (cytosine-5)-methyltransferase 1 [EC:2.1.1.37]
VOTU5596	C90_66596_length_12324_cov_11.0000	AMG1012	lytic	K02395	peptidoglycan hydrolase FlgJ
VOTU5614	D0_216225_length_5662_cov_14.2065	AMG1013	lytic	K01520	dUTP pyrophosphatase [EC:3.6.1.23] [RN:R02100]
VOTU5618	D0_243027_length_50644_cov_18.0050	AMG1014	lytic	K02536	lpxD; UDP-3-O-[3-hydroxymyristoyl] glucosamine N-acyltransferase [EC:2.3.1.191]
VOTU5619	D0_254075_length_91423_cov_17.1814|provirus_8659_91379	AMG1015	0	K02536	lpxD; UDP-3-O-[3-hydroxymyristoyl] glucosamine N-acyltransferase [EC:2.3.1.191]
VOTU5619	D0_254075_length_91423_cov_17.1814|provirus_8659_91379	AMG1016	0	K02536	lpxD; UDP-3-O-[3-hydroxymyristoyl] glucosamine N-acyltransferase [EC:2.3.1.191]
VOTU5619	D0_254075_length_91423_cov_17.1814|provirus_8659_91379	AMG1017	0	K07260	vanY; zinc D-Ala-D-Ala carboxypeptidase [EC:3.4.17.14]
VOTU5629	D0_290791_length_29470_cov_13.8655	AMG1018	lytic	K03269	lpxH; UDP-2,3-diacylglucosamine hydrolase [EC:3.6.1.54]
VOTU5632	D0_302195_length_47701_cov_17.4885	AMG1019	lytic	K02536	lpxD; UDP-3-O-[3-hydroxymyristoyl] glucosamine N-acyltransferase [EC:2.3.1.191]
VOTU5635	D0_31895_length_5123_cov_6.0000	AMG1020	lytic	K00558	DNMT1, dcm; DNA (cytosine-5)-methyltransferase 1 [EC:2.1.1.37]
VOTU5638	D0_331313_length_47708_cov_20.9623	AMG1021	lysogenic	K00558	DNMT1, dcm; DNA (cytosine-5)-methyltransferase 1 [EC:2.1.1.37]
VOTU564	A24_143211_length_23444_cov_11.0000	AMG1022	lytic	K01494	dCTP deaminase [EC:3.5.4.13] [RN:R02325]
VOTU5640	D0_337935_length_18200_cov_19.2755	AMG1023	lytic	K00721	DPM1; dolichol-phosphate mannosyltransferase [EC:2.4.1.83]
VOTU5640	D0_337935_length_18200_cov_19.2755	AMG1024	lytic	K00721	DPM1; dolichol-phosphate mannosyltransferase [EC:2.4.1.83]
VOTU5648	D0_374523_length_10128_cov_14.5304	AMG1025	lytic	PF13385.9	Concanavalin A-like lectin/glucanases superfamily
VOTU5655	D0_403841_length_5295_cov_7.4684	AMG1026	lytic	K02395	peptidoglycan hydrolase FlgJ
VOTU566	A24_150366_length_10311_cov_7.9931	AMG1027	lysogenic	K00558	DNMT1, dcm; DNA (cytosine-5)-methyltransferase 1 [EC:2.1.1.37]
VOTU5660	D0_442316_length_8514_cov_13.8269	AMG1028	lytic	K21636	ribonucleoside-triphosphate reductase (formate) [EC:1.1.98.6]
VOTU5662	D0_460273_length_10535_cov_38.9533	AMG1029	lytic	K00558	DNMT1, dcm; DNA (cytosine-5)-methyltransferase 1 [EC:2.1.1.37]
VOTU5669	D0_498478_length_50890_cov_27.9963	AMG1032	lytic	K01953	asnB, ASNS; asparagine synthase (glutamine-hydrolysing) [EC:6.3.5.4]
VOTU5669	D0_498478_length_50890_cov_27.9963	AMG1030	lytic	K00558	DNMT1, dcm; DNA (cytosine-5)-methyltransferase 1 [EC:2.1.1.37]
VOTU5669	D0_498478_length_50890_cov_27.9963	AMG1031	lytic	K01520	dUTP pyrophosphatase [EC:3.6.1.23] [RN:R02100]
VOTU5677	D0_514713_length_18102_cov_9.9842	AMG1033	lytic	K06920	queC; 7-cyano-7-deazaguanine synthase [EC:6.3.4.20]
VOTU5681	D0_523574_length_8214_cov_13.0000	AMG1034	lytic	K00558	DNMT1, dcm; DNA (cytosine-5)-methyltransferase 1 [EC:2.1.1.37]
VOTU5708	D0_649795_length_10455_cov_16.5474	AMG1035	lytic	K06167	phnP; phosphoribosyl 1,2-cyclic phosphate phosphodiesterase [EC:3.1.4.55]
VOTU5714	D0_661324_length_13722_cov_15.4736	AMG1036	lytic	K00390	cysH; phosphoadenosine phosphosulfate reductase [EC:1.8.4.8 1.8.4.10]
VOTU5714	D0_661324_length_13722_cov_15.4736	AMG1037	lytic	K00525	ribonucleoside-diphosphate reductase [EC:1.17.4.1] [RN:R02024]
VOTU5716	D0_675021_length_5098_cov_10.0000	AMG1038	lytic	K00036	G6PD, zwf; glucose-6-phosphate 1-dehydrogenase [EC:1.1.1.49 1.1.1.363]
VOTU5716	D0_675021_length_5098_cov_10.0000	AMG1039	lytic	K21064	ycsE, yitU, ywtE; 5-amino-6-(5-phospho-D-ribitylamino)uracil phosphatase [EC:3.1.3.104]
VOTU5718	D0_687617_length_8173_cov_7.0000	AMG1040	lytic	K00558	DNMT1, dcm; DNA (cytosine-5)-methyltransferase 1 [EC:2.1.1.37]
VOTU572	A24_167737_length_9660_cov_8.0000	AMG1041	lytic	K00568	ubiG; 2-polyprenyl-6-hydroxyphenyl methylase / 3-demethylubiquinone-9 3-methyltransferase [EC:2.1.1.222 2.1.1.64]
VOTU5727	D0_713475_length_38197_cov_16.9895	AMG1042	lysogenic	K00558	DNMT1, dcm; DNA (cytosine-5)-methyltransferase 1 [EC:2.1.1.37]
VOTU5740	A312_138512_length_9150_cov_12.0000	AMG1043	lytic	PF01734.25	Patatin-like phospholipase
VOTU576	A24_17401_length_5565_cov_22.9346	AMG1044	lytic	K00558	DNMT1, dcm; DNA (cytosine-5)-methyltransferase 1 [EC:2.1.1.37]
VOTU578	A24_180519_length_5348_cov_12.0240	AMG1045	lytic	K00558	DNMT1, dcm; DNA (cytosine-5)-methyltransferase 1 [EC:2.1.1.37]
VOTU578	A24_180519_length_5348_cov_12.0240	AMG1046	lytic	K00789	metK; S-adenosylmethionine synthetase [EC:2.5.1.6]
VOTU5780	A288_18175_length_7660_cov_12.8115	AMG1047	lytic	K21636	ribonucleoside-triphosphate reductase [EC:1.17.4.2 1.1.98.6] [RN:R02022 R11636]
VOTU5796	A360_74491_length_5435_cov_13.9828	AMG1048	lytic	K00789	metK; S-adenosylmethionine synthetase [EC:2.5.1.6]
VOTU581	A24_187522_length_49406_cov_20.1618|provirus_2_33432	AMG1049	lytic	K00558	DNMT1, dcm; DNA (cytosine-5)-methyltransferase 1 [EC:2.1.1.37]
VOTU581	A24_187522_length_49406_cov_20.1618|provirus_2_33432	AMG1050	lytic	K00789	metK; S-adenosylmethionine synthetase [EC:2.5.1.6]
VOTU581	A24_187522_length_49406_cov_20.1618|provirus_2_33432	AMG1051	lytic	K00789	metK; S-adenosylmethionine synthetase [EC:2.5.1.6]
VOTU5818	A432_72620_length_5506_cov_6.0000	AMG1052	lytic	K00558	DNMT1, dcm; DNA (cytosine-5)-methyltransferase 1 [EC:2.1.1.37]
VOTU5819	A432_9513_length_5270_cov_6.0000	AMG1053	lytic	K01442	E3.5.1.24; choloylglycine hydrolase [EC:3.5.1.24]
VOTU582	A24_190644_length_7547_cov_8.0000	AMG1054	lytic	K17398	DNMT3A; DNA (cytosine-5)-methyltransferase 3A [EC:2.1.1.37]
VOTU5834	A90_112014_length_7959_cov_26.7292	AMG1056	lytic	K21029	moeB; molybdopterin-synthase adenylyltransferase [EC:2.7.7.80]
VOTU5834	A90_112014_length_7959_cov_26.7292	AMG1055	lytic	K03462	NAMPT; nicotinamide phosphoribosyltransferase [EC:2.4.2.12]
VOTU5863	B24_283746_length_11206_cov_18.0000	AMG1057	lytic	K20170	nicA1; nicotine oxidoreductase [EC:1.5.3.-]
VOTU597	A24_226711_length_12225_cov_15.8448	AMG1058	lytic	K00558	DNMT1, dcm; DNA (cytosine-5)-methyltransferase 1 [EC:2.1.1.37]
VOTU5996	C6_466738_length_8869_cov_22.9033	AMG1059	lytic	K00558	DNMT1, dcm; DNA (cytosine-5)-methyltransferase 1 [EC:2.1.1.37]
VOTU5996	C6_466738_length_8869_cov_22.9033	AMG1060	lytic	K20170	nicA1; nicotine oxidoreductase [EC:1.5.3.-]
VOTU5998	C75_447767_length_8275_cov_11.8621	AMG1061	lytic	K00558	DNMT1, dcm; DNA (cytosine-5)-methyltransferase 1 [EC:2.1.1.37]
VOTU601	A24_237265_length_7318_cov_7.0000	AMG1062	lytic	K00656	E2.3.1.54, pflD; formate C-acetyltransferase [EC:2.3.1.54]
VOTU6015	A102_137081_length_256883_cov_25.4027|provirus_46976_85688	AMG1063	0	K07133	uncharacterized protein
VOTU6015	A102_137081_length_256883_cov_25.4027|provirus_46976_85688	AMG1064	0	K07133	uncharacterized protein
VOTU6017	A102_425847_length_11924_cov_120.3817	AMG1065	lytic	K21636	ribonucleoside-triphosphate reductase [EC:1.17.4.2 1.1.98.6] [RN:R02022 R11636]
VOTU602	A24_245277_length_32870_cov_17.1218	AMG1066	lytic	K01520	dUTP pyrophosphatase [EC:3.6.1.23] [RN:R02100]
VOTU6022	A129_97138_length_36892_cov_11.0000	AMG1067	lytic	K00789	metK; S-adenosylmethionine synthetase [EC:2.5.1.6]
VOTU6039	A288_37794_length_17030_cov_19.0059	AMG1068	lysogenic	K06920	queC; 7-cyano-7-deazaguanine synthase [EC:6.3.4.20]
VOTU605	A24_256375_length_50380_cov_19.3705	AMG1069	lytic	K00558	DNMT1, dcm; DNA (cytosine-5)-methyltransferase 1 [EC:2.1.1.37]
VOTU608	A24_26588_length_16121_cov_13.0203	AMG1070	lytic	K06167	phnP; phosphoribosyl 1,2-cyclic phosphate phosphodiesterase [EC:3.1.4.55]
VOTU6089	B183_227064_length_184585_cov_108.8889	AMG1071	0	K06211	nadR; HTH-type transcriptional regulator, transcriptional repressor of NAD biosynthesis genes [EC:2.7.7.1 2.7.1.22]
VOTU6089	B183_227064_length_184585_cov_108.8889	AMG1072	0	K08281	pncA; nicotinamidase/pyrazinamidase [EC:3.5.1.19 3.5.1.-]
VOTU6095	B24_395314_length_208295_cov_23.9991	AMG1082	0	K22227	ahbD; heme synthase
VOTU6095	B24_395314_length_208295_cov_23.9991	AMG1083	0	PF13385.9	Concanavalin A-like lectin/glucanases superfamily
VOTU6095	B24_395314_length_208295_cov_23.9991	AMG1074	0	K01520	dUTP pyrophosphatase [EC:3.6.1.23] [RN:R02100]
VOTU6095	B24_395314_length_208295_cov_23.9991	AMG1079	0	K13522	K13522, nadM; bifunctional NMN adenylyltransferase/nudix hydrolase [EC:2.7.7.1 3.6.1.-]
VOTU6095	B24_395314_length_208295_cov_23.9991	AMG1073	0	K00789	metK; S-adenosylmethionine synthetase [EC:2.5.1.6]
VOTU6095	B24_395314_length_208295_cov_23.9991	AMG1075	0	K01916	nadE; NAD+ synthase [EC:6.3.1.5]
VOTU6095	B24_395314_length_208295_cov_23.9991	AMG1077	0	K03462	NAMPT; nicotinamide phosphoribosyltransferase [EC:2.4.2.12]
VOTU6095	B24_395314_length_208295_cov_23.9991	AMG1076	0	K02395	peptidoglycan hydrolase FlgJ
VOTU6095	B24_395314_length_208295_cov_23.9991	AMG1078	0	K08281	pncA; nicotinamidase/pyrazinamidase [EC:3.5.1.19 3.5.1.-]
VOTU6095	B24_395314_length_208295_cov_23.9991	AMG1080	0	K21636	ribonucleoside-triphosphate reductase (formate) [EC:1.1.98.6]
VOTU6095	B24_395314_length_208295_cov_23.9991	AMG1081	0	K21636	ribonucleoside-triphosphate reductase [EC:1.17.4.2 1.1.98.6] [RN:R02022 R11636]
VOTU6103	B288_65910_length_7485_cov_111.0737	AMG1084	lytic	K00204	fwdH; 4Fe-4S ferredoxin
VOTU6104	B312_284058_length_154473_cov_14.8643	AMG1085	lytic	K00943	dTMP kinase [EC:2.7.4.9] [RN:R02094]
VOTU6115	B360_348890_length_19896_cov_9.0000	AMG1086	0	PF01041.20	DegT/DnrJ/EryC1/StrS aminotransferase family
VOTU6116	B360_382721_length_12956_cov_10.0000	AMG1087	lytic	K00287	DHFR, folA; dihydrofolate reductase [EC:1.5.1.3]
VOTU6116	B360_382721_length_12956_cov_10.0000	AMG1088	lytic	K01270	pepD; dipeptidase D [EC:3.4.13.-]
VOTU6131	B54_279409_length_534275_cov_56.6418|provirus_366630_435636	AMG1089	lytic	K00558	DNMT1, dcm; DNA (cytosine-5)-methyltransferase 1 [EC:2.1.1.37]
VOTU6131	B54_279409_length_534275_cov_56.6418|provirus_366630_435636	AMG1090	lytic	K00558	DNMT1, dcm; DNA (cytosine-5)-methyltransferase 1 [EC:2.1.1.37]
VOTU6131	B54_279409_length_534275_cov_56.6418|provirus_366630_435636	AMG1093	lytic	K04486	E3.1.3.15B; histidinol-phosphatase (PHP family) [EC:3.1.3.15]
VOTU6131	B54_279409_length_534275_cov_56.6418|provirus_366630_435636	AMG1091	lytic	K00789	metK; S-adenosylmethionine synthetase [EC:2.5.1.6]
VOTU6131	B54_279409_length_534275_cov_56.6418|provirus_366630_435636	AMG1092	lytic	K02395	peptidoglycan hydrolase FlgJ
VOTU6141	B90_102291_length_8375_cov_11.0000	AMG1094	lytic	K01689	ENO, eno; enolase [EC:4.2.1.11]
VOTU6141	B90_102291_length_8375_cov_11.0000	AMG1095	lytic	K15633	gpmI; 2,3-bisphosphoglycerate-independent phosphoglycerate mutase [EC:5.4.2.12]
VOTU6150	C129_228627_length_11704_cov_8.9862	AMG1096	0	K00558	DNA (cytosine-5-)-methyltransferase [EC:2.1.1.37] [RN:R04858]
VOTU6150	C129_228627_length_11704_cov_8.9862	AMG1097	0	K00558	DNA (cytosine-5-)-methyltransferase [EC:2.1.1.37] [RN:R04858]
VOTU6153	C171_278419_length_8590_cov_10.0000	AMG1098	lytic	K12111	ebgA; evolved beta-galactosidase subunit alpha [EC:3.2.1.23]
VOTU6157	C183_214976_length_11048_cov_15.2907	AMG1099	lysogenic	K01921	ddl; D-alanine-D-alanine ligase [EC:6.3.2.4]
VOTU6159	C183_269654_length_216466_cov_31.1609|provirus_25204_110224	AMG1101	0	K22227	ahbD; heme synthase
VOTU6159	C183_269654_length_216466_cov_31.1609|provirus_25204_110224	AMG1100	0	K17398	DNMT3A; DNA (cytosine-5)-methyltransferase 3A [EC:2.1.1.37]
VOTU616	A24_284185_length_33455_cov_27.2521	AMG1102	lytic	K05366	mrcA; penicillin-binding protein 1A [EC:2.4.1.129 3.4.16.4]
VOTU6167	C336_245272_length_5254_cov_7.0000	AMG1103	0	K00558	DNA (cytosine-5-)-methyltransferase [EC:2.1.1.37] [RN:R04858]
VOTU6167	C336_245272_length_5254_cov_7.0000	AMG1104	0	PF00625.24	Guanylate kinase
VOTU6179	C432_41505_length_5789_cov_6.0000	AMG1105	lytic	PF01841.22	Transglutaminase-like superfamily
VOTU6183	C45_226898_length_10683_cov_11.9014	AMG1106	lysogenic	K06041	kdsD, kpsF; arabinose-5-phosphate isomerase [EC:5.3.1.13]
VOTU6190	C54_257590_length_61330_cov_17.1547	AMG1107	lytic	K00789	metK; S-adenosylmethionine synthetase [EC:2.5.1.6]
VOTU6190	C54_257590_length_61330_cov_17.1547	AMG1108	lytic	K02395	peptidoglycan hydrolase FlgJ
VOTU6202	C75_245374_length_5313_cov_7.0000	AMG1109	0	K00612	carbamoyltransferase [EC:2.1.3.-]
VOTU6209	D0_580516_length_11330_cov_11.0000	AMG1110	lytic	K00750	GYG1, GYG2; glycogenin [EC:2.4.1.186]
VOTU626	A24_340127_length_27589_cov_49.9557	AMG1111	lytic	K00789	metK; S-adenosylmethionine synthetase [EC:2.5.1.6]
VOTU627	A24_345555_length_6280_cov_6.0671	AMG1112	lytic	K00558	DNMT1, dcm; DNA (cytosine-5)-methyltransferase 1 [EC:2.1.1.37]
VOTU63	C336_68085_length_10691_cov_37.7391	AMG1113	lytic	K18851	fbp; diacylglycerol O-acyltransferase / trehalose O-mycolyltransferase [EC:2.3.1.20 2.3.1.122]
VOTU640	A24_406034_length_7956_cov_63.5376	AMG1114	lytic	K00390	cysH; phosphoadenosine phosphosulfate reductase [EC:1.8.4.8 1.8.4.10]
VOTU649	A24_423338_length_20647_cov_18.1798	AMG1118	lytic	K13522	K13522, nadM; bifunctional NMN adenylyltransferase/nudix hydrolase [EC:2.7.7.1 3.6.1.-]
VOTU649	A24_423338_length_20647_cov_18.1798	AMG1116	lytic	K01916	nadE; NAD+ synthase [EC:6.3.1.5]
VOTU649	A24_423338_length_20647_cov_18.1798	AMG1117	lytic	K08281	pncA; nicotinamidase/pyrazinamidase [EC:3.5.1.19 3.5.1.-]
VOTU649	A24_423338_length_20647_cov_18.1798	AMG1115	lytic	K00763	pncB, NAPRT1; nicotinate phosphoribosyltransferase [EC:6.3.4.21]
VOTU654	A24_43247_length_10533_cov_23.0810	AMG1119	lytic	K06211	nadR; HTH-type transcriptional regulator, transcriptional repressor of NAD biosynthesis genes [EC:2.7.7.1 2.7.1.22]
VOTU676	A24_524470_length_39548_cov_40.6176	AMG1120	lytic	K01495	GCH1, folE; GTP cyclohydrolase IA [EC:3.5.4.16]
VOTU676	A24_524470_length_39548_cov_40.6176	AMG1121	lytic	K01737	queD, ptpS, PTS; 6-pyruvoyltetrahydropterin/6-carboxytetrahydropterin synthase [EC:4.2.3.12 4.1.2.50]
VOTU676	A24_524470_length_39548_cov_40.6176	AMG1122	lytic	K10026	queE; 7-carboxy-7-deazaguanine synthase [EC:4.3.99.3]
VOTU680	A24_545235_length_6372_cov_9.0000	AMG1123	lytic	K00558	DNMT1, dcm; DNA (cytosine-5)-methyltransferase 1 [EC:2.1.1.37]
VOTU684	A24_563782_length_20797_cov_39.2324	AMG1124	lytic	K00558	DNMT1, dcm; DNA (cytosine-5)-methyltransferase 1 [EC:2.1.1.37]
VOTU684	A24_563782_length_20797_cov_39.2324	AMG1125	lytic	K18851	fbp; diacylglycerol O-acyltransferase / trehalose O-mycolyltransferase [EC:2.3.1.20 2.3.1.122]
VOTU702	A24_63157_length_6529_cov_8.0000	AMG1126	lytic	K06167	phnP; phosphoribosyl 1,2-cyclic phosphate phosphodiesterase [EC:3.1.4.55]
VOTU704	A24_65650_length_17612_cov_42.9223	AMG1127	lytic	K00558	DNMT1, dcm; DNA (cytosine-5)-methyltransferase 1 [EC:2.1.1.37]
VOTU713	A240_104760_length_13746_cov_21.6493	AMG1128	lytic	K00874	kdgK; 2-dehydro-3-deoxygluconokinase [EC:2.7.1.45]
VOTU723	A240_149520_length_105094_cov_48.9923	AMG1129	lytic	K00558	DNMT1, dcm; DNA (cytosine-5)-methyltransferase 1 [EC:2.1.1.37]
VOTU723	A240_149520_length_105094_cov_48.9923	AMG1130	lytic	K00558	DNMT1, dcm; DNA (cytosine-5)-methyltransferase 1 [EC:2.1.1.37]
VOTU723	A240_149520_length_105094_cov_48.9923	AMG1133	lytic	K17398	DNMT3A; DNA (cytosine-5)-methyltransferase 3A [EC:2.1.1.37]
VOTU723	A240_149520_length_105094_cov_48.9923	AMG1134	lytic	K17398	DNMT3A; DNA (cytosine-5)-methyltransferase 3A [EC:2.1.1.37]
VOTU723	A240_149520_length_105094_cov_48.9923	AMG1132	lytic	K01520	dUTP pyrophosphatase [EC:3.6.1.23] [RN:R02100]
VOTU723	A240_149520_length_105094_cov_48.9923	AMG1131	lytic	K00789	metK; S-adenosylmethionine synthetase [EC:2.5.1.6]
VOTU724	A240_150759_length_5522_cov_38.7456	AMG1135	lytic	K00558	DNMT1, dcm; DNA (cytosine-5)-methyltransferase 1 [EC:2.1.1.37]
VOTU725	A240_151277_length_43704_cov_15.0003	AMG1136	lytic	K06167	phnP; phosphoribosyl 1,2-cyclic phosphate phosphodiesterase [EC:3.1.4.55]
VOTU730	A240_162116_length_34610_cov_36.9113	AMG1137	lytic	K06167	phnP; phosphoribosyl 1,2-cyclic phosphate phosphodiesterase [EC:3.1.4.55]
VOTU732	A240_17419_length_44235_cov_17.9896	AMG1138	lytic	PF13385.9	Concanavalin A-like lectin/glucanases superfamily
VOTU740	A240_35835_length_5792_cov_6.0000	AMG1139	lytic	K00390	cysH; phosphoadenosine phosphosulfate reductase [EC:1.8.4.8 1.8.4.10]
VOTU747	A240_63875_length_48839_cov_167.7509	AMG1140	lytic	K00390	cysH; phosphoadenosine phosphosulfate reductase [EC:1.8.4.8 1.8.4.10]
VOTU751	A240_87496_length_10671_cov_47.2545	AMG1141	lytic	PF13385.9	Concanavalin A-like lectin/glucanases superfamily
VOTU758	A264_104533_length_11152_cov_9.0000	AMG1142	lytic	K00789	metK; S-adenosylmethionine synthetase [EC:2.5.1.6]
VOTU76	B54_101955_length_21276_cov_10.9936	AMG1143	lytic	K01709	rfbG; CDP-glucose 4,6-dehydratase [EC:4.2.1.45]
VOTU762	A264_123093_length_30692_cov_16.9859	AMG1144	lysogenic	K02078	acpP; acyl carrier protein
VOTU764	A264_129150_length_6666_cov_8.0000	AMG1145	lytic	K00558	DNMT1, dcm; DNA (cytosine-5)-methyltransferase 1 [EC:2.1.1.37]
VOTU768	A264_13862_length_18711_cov_35.1315	AMG1146	lytic	K00820	glmS, GFPT; glutamine---fructose-6-phosphate transaminase (isomerizing) [EC:2.6.1.16]
VOTU795	A264_48848_length_47142_cov_118.0000	AMG1147	lytic	K21029	moeB; molybdopterin-synthase adenylyltransferase [EC:2.7.7.80]
VOTU797	A264_51925_length_5998_cov_31.3836	AMG1148	lytic	PF13385.9	Concanavalin A-like lectin/glucanases superfamily
VOTU799	A264_57490_length_7037_cov_16.2935	AMG1149	lytic	K01520	dUTP pyrophosphatase [EC:3.6.1.23] [RN:R02100]
VOTU799	A264_57490_length_7037_cov_16.2935	AMG1150	lytic	K21636	ribonucleoside-triphosphate reductase [EC:1.17.4.2 1.1.98.6] [RN:R02022 R11636]
VOTU807	A264_75396_length_13480_cov_36.6181	AMG1151	lytic	K00943	dTMP kinase [EC:2.7.4.9] [RN:R02094]
VOTU807	A264_75396_length_13480_cov_36.6181	AMG1152	lytic	K01520	dUTP pyrophosphatase [EC:3.6.1.23] [RN:R02100]
VOTU809	A264_81440_length_11295_cov_10.8880	AMG1153	lytic	K00390	cysH; phosphoadenosine phosphosulfate reductase [EC:1.8.4.8 1.8.4.10]
VOTU819	A288_108823_length_82842_cov_84.6630	AMG1156	lytic	K04034	bchE; anaerobic magnesium-protoporphyrin IX monomethyl ester cyclase [EC:1.21.98.3]
VOTU819	A288_108823_length_82842_cov_84.6630	AMG1154	lytic	K01520	dUTP pyrophosphatase [EC:3.6.1.23] [RN:R02100]
VOTU819	A288_108823_length_82842_cov_84.6630	AMG1155	lytic	K02395	peptidoglycan hydrolase FlgJ
VOTU819	A288_108823_length_82842_cov_84.6630	AMG1157	lytic	K06920	queC; 7-cyano-7-deazaguanine synthase [EC:6.3.4.20]
VOTU819	A288_108823_length_82842_cov_84.6630	AMG1158	lytic	K10026	queE; 7-carboxy-7-deazaguanine synthase [EC:4.3.99.3]
VOTU83	D0_470755_length_66079_cov_12.9971	AMG1159	lytic	K01494	dCTP deaminase [EC:3.5.4.13] [RN:R02325]
VOTU837	A288_142282_length_8763_cov_8.0000	AMG1160	lytic	K00558	DNMT1, dcm; DNA (cytosine-5)-methyltransferase 1 [EC:2.1.1.37]
VOTU837	A288_142282_length_8763_cov_8.0000	AMG1161	lytic	K00558	DNMT1, dcm; DNA (cytosine-5)-methyltransferase 1 [EC:2.1.1.37]
VOTU850	A288_183429_length_10480_cov_10.9091	AMG1162	lytic	K00958	sat, met3; sulfate adenylyltransferase [EC:2.7.7.4]
VOTU854	A288_203513_length_36252_cov_22.1277	AMG1163	lytic	PF13385.9	Concanavalin A-like lectin/glucanases superfamily
VOTU861	A288_222348_length_54896_cov_60.0098	AMG1164	lysogenic	K02395	peptidoglycan hydrolase FlgJ
VOTU861	A288_222348_length_54896_cov_60.0098	AMG1165	lysogenic	K06167	phnP; phosphoribosyl 1,2-cyclic phosphate phosphodiesterase [EC:3.1.4.55]
VOTU870	A288_254479_length_11587_cov_7.0000	AMG1166	lytic	K01520	dUTP pyrophosphatase [EC:3.6.1.23] [RN:R02100]
VOTU877	A288_269409_length_32265_cov_14.6471	AMG1167	lytic	K06167	phnP; phosphoribosyl 1,2-cyclic phosphate phosphodiesterase [EC:3.1.4.55]
VOTU886	A288_29604_length_32639_cov_14.0285	AMG1168	lytic	K01520	dUTP pyrophosphatase [EC:3.6.1.23] [RN:R02100]
VOTU891	A288_303927_length_6158_cov_9.9824	AMG1169	lytic	K01520	dUTP pyrophosphatase [EC:3.6.1.23] [RN:R02100]
VOTU892	A288_30407_length_15854_cov_10.0000	AMG1170	lytic	PF00625.24	Guanylate kinase
VOTU895	A288_31774_length_9990_cov_15.4887	AMG1171	lytic	K00820	glmS, GFPT; glutamine---fructose-6-phosphate transaminase (isomerizing) [EC:2.6.1.16]
VOTU904	A288_33127_length_15988_cov_18.3622	AMG1172	lytic	K01992	ABC-2.P; ABC-2 type transport system permease protein
VOTU905	A288_335174_length_10980_cov_30.9969	AMG1173	lysogenic	K06167	phnP; phosphoribosyl 1,2-cyclic phosphate phosphodiesterase [EC:3.1.4.55]
VOTU906	A288_335426_length_13193_cov_7.0000	AMG1177	lytic	K01520	dUTP pyrophosphatase [EC:3.6.1.23] [RN:R02100]
VOTU906	A288_335426_length_13193_cov_7.0000	AMG1174	lytic	K00525	ribonucleoside-diphosphate reductase [EC:1.17.4.1] [RN:R02024]
VOTU906	A288_335426_length_13193_cov_7.0000	AMG1175	lytic	K00525	ribonucleoside-diphosphate reductase [EC:1.17.4.1] [RN:R02024]
VOTU906	A288_335426_length_13193_cov_7.0000	AMG1176	lytic	K00525	ribonucleoside-diphosphate reductase [EC:1.17.4.1] [RN:R02024]
VOTU913	A288_41033_length_6005_cov_8.0000	AMG1178	lytic	K07404	pgl; 6-phosphogluconolactonase [EC:3.1.1.31]
VOTU914	A288_41663_length_12478_cov_21.1975	AMG1179	lytic	K00820	glmS, GFPT; glutamine---fructose-6-phosphate transaminase (isomerizing) [EC:2.6.1.16]
VOTU921	A288_52145_length_12497_cov_12.1492	AMG1180	lytic	K00390	cysH; phosphoadenosine phosphosulfate reductase [EC:1.8.4.8 1.8.4.10]
VOTU924	A288_54342_length_6296_cov_10.9535	AMG1181	lytic	K00558	DNMT1, dcm; DNA (cytosine-5)-methyltransferase 1 [EC:2.1.1.37]
VOTU938	A288_77941_length_38646_cov_18.5004	AMG1182	lysogenic	K00558	DNMT1, dcm; DNA (cytosine-5)-methyltransferase 1 [EC:2.1.1.37]
VOTU938	A288_77941_length_38646_cov_18.5004	AMG1183	lysogenic	K00558	DNMT1, dcm; DNA (cytosine-5)-methyltransferase 1 [EC:2.1.1.37]
VOTU938	A288_77941_length_38646_cov_18.5004	AMG1184	lysogenic	K01520	dUTP pyrophosphatase [EC:3.6.1.23] [RN:R02100]
VOTU938	A288_77941_length_38646_cov_18.5004	AMG1185	lysogenic	PF00625.24	Guanylate kinase
VOTU949	A288_97703_length_37050_cov_23.6903	AMG1186	lysogenic	K21140	mec; [CysO sulfur-carrier protein]-S-L-cysteine hydrolase [EC:3.13.1.6]
VOTU951	A288_98120_length_28470_cov_23.3165	AMG1187	lytic	K00943	dTMP kinase [EC:2.7.4.9] [RN:R02094]
VOTU951	A288_98120_length_28470_cov_23.3165	AMG1188	lytic	K01520	dUTP pyrophosphatase [EC:3.6.1.23] [RN:R02100]
VOTU961	A312_130164_length_19821_cov_11.4609	AMG1189	lytic	PF01734.25	Patatin-like phospholipase
VOTU973	A312_160308_length_6697_cov_7.0000	AMG1190	lytic	K21636	ribonucleoside-triphosphate reductase [EC:1.17.4.2 1.1.98.6] [RN:R02022 R11636]
VOTU981	A312_200185_length_10517_cov_11.8429	AMG1191	0	K00507	stearoyl-CoA desaturase (Delta-9 desaturase) [EC:1.14.19.1]
VOTU982	A312_200360_length_22345_cov_40.8091	AMG1192	lytic	PF04389.20	Peptidase family M28
VOTU984	A312_22392_length_9382_cov_35.2846	AMG1193	lytic	K01520	dUTP pyrophosphatase [EC:3.6.1.23] [RN:R02100]
VOTU985	A312_23886_length_14039_cov_10.0000	AMG1194	lytic	K00558	DNMT1, dcm; DNA (cytosine-5)-methyltransferase 1 [EC:2.1.1.37]
